# Supplementary material for: Performance of Seven Tree Breeding Strategies Under Conditions of Inbreeding Depression
Source: G3 (Bethesda). 2016 Jan 4;6(3):529–40. doi: 10.1534/g3.115.025767 (PMC4777116; doi:10.1534/g3.115.025767)
Supplement: Supporting Information [file supp_g3.115.025767_FileS2.txt]

*rname 
Inbreeding-NUCR
*fname1 
Inbreeding-NUCR.bpa
*fname2 
Inbreeding-NUCR.het
*mono_dioecious 
0
*tmax 
20
*Ushape 
0
*bounders 
.2,.8
*mating_system 
3
*mnum&fnum 
10,10
*nm 
0
*nf 
0
*fconm&fconf 
0,0
*candm&candf 
2280,2280
*n_traits 
1
*nloci 
100,0,0
*hh 
.3,.5
*crossovers 
400
*target_corr 
0
*n_rep 
500
*fname3 
Inbreeding-NUCR.ped
*ratio_tag 
0
*dom_MIN 
-1
*dom_MAX 
1
*n_pop 
1
*optim_sel_BP 
-9
*max_contrib 
1
*Mating_sys_prod
2
*pop_prod
1
*mnum_prod 
12
*fnum_prod 
12
*tnm_prod&tnf_prod
4800,4800
*optim_sel_prod 
-9
*fname4 
Inbreeding-NUCR.ppd
*fname5 
Inbreeding-NUCR.ppa
*new_founders 
1
*sel_sys_base 
2
*mat_sys_base 
1
*mnum_base&fnum_base 
72,72
*mnum_btn&fnum_btn 
2,2
*mnum_ntb&fnum_ntb 
12,12
*fconm_base&fconf_base 
15,15
*tnm_base&tnf_base 
0,0
*fname6 
Inbreeding-NUCR.cpa
*mating_design 
1
0
0
0
0
0
0
0
0
0
0
0
0
0
0
0
0
0
0
0
0
1
0
0
0
0
0
0
0
0
0
0
0
0
0
0
0
0
0
0
0
0
1
0
0
0
0
0
0
0
0
0
0
0
0
0
0
0
0
0
0
0
0
1
0
0
0
0
0
0
0
0
0
0
0
0
0
0
0
0
0
0
0
0
1
0
0
0
0
0
0
0
0
0
0
0
0
0
0
0
0
0
0
0
0
1
0
0
0
0
0
0
0
0
0
0
0
0
0
0
0
0
0
0
0
0
1
0
0
0
0
0
0
0
0
0
0
0
0
0
0
0
0
0
0
0
0
1
0
0
0
0
0
0
0
0
0
0
0
0
0
0
0
0
0
0
0
0
1
0
0
0
0
0
0
0
0
0
0
0
0
0
0
0
0
0
0
0
0
1
0
0
0
0
0
0
0
0
0
0
0
0
0
0
0
0
0
0
0
0
1
0
0
0
0
0
0
0
0
0
0
0
0
0
0
0
0
0
0
0
0
1
0
0
0
0
0
0
0
0
0
0
0
0
0
0
0
0
0
0
0
0
1
0
0
0
0
0
0
0
0
0
0
0
0
0
0
0
0
0
0
0
0
1
0
0
0
0
0
0
0
0
0
0
0
0
0
0
0
0
0
0
0
0
1
0
0
0
0
0
0
0
0
0
0
0
0
0
0
0
0
0
0
0
0
1
0
0
0
0
0
0
0
0
0
0
0
0
0
0
0
0
0
0
0
0
1
0
0
0
0
0
0
0
0
0
0
0
0
0
0
0
0
0
0
0
0
1
0
0
0
0
0
0
0
0
0
0
0
0
0
0
0
0
0
0
0
0
1
0
0
0
0
0
0
0
0
0
0
0
0
0
0
0
0
0
0
0
0
1
*mating_prod 
1
*bsib_X 
1,1,1
1,1,1
1,1,1
1,1,1
1,1,1
1,1,1
1,1,1
1,1,1
1,1,1
1,1,1
1,1,1
1,1,1
1,1,1
1,1,1
1,1,1
1,1,1
1,1,1
1,1,1
1,1,1
1,1,1
1,1,1
1,1,1
1,1,1
1,1,1
1,1,1
1,1,1
1,1,1
1,1,1
1,1,1
1,1,1
1,1,1
1,1,1
1,1,1
1,1,1
1,1,1
1,1,1
1,1,1
1,1,1
1,1,1
1,1,1
*bsib_Y 
1,1,1
1,1,1
1,1,1
1,1,1
1,1,1
1,1,1
1,1,1
1,1,1
1,1,1
1,1,1
1,1,1
1,1,1
1,1,1
1,1,1
1,1,1
1,1,1
1,1,1
1,1,1
1,1,1
1,1,1
1,1,1
1,1,1
1,1,1
1,1,1
1,1,1
1,1,1
1,1,1
1,1,1
1,1,1
1,1,1
1,1,1
1,1,1
1,1,1
1,1,1
1,1,1
1,1,1
1,1,1
1,1,1
1,1,1
1,1,1
*selected_trait 
1
1
1
1
1
1
1
1
1
1
1
1
1
1
1
1
1
1
1
1
1
1
1
1
1
1
1
1
1
1
1
1
1
1
1
1
1
1
1
1
*Mtrait_method 
1
1
1
1
1
1
1
1
1
1
1
1
1
1
1
1
1
1
1
1
*a_weight 
1,1
1,1
1,1
1,1
1,1
1,1
1,1
1,1
1,1
1,1
1,1
1,1
1,1
1,1
1,1
1,1
1,1
1,1
1,1
1,1
1,1
1,1
1,1
1,1
1,1
1,1
1,1
1,1
1,1
1,1
1,1
1,1
1,1
1,1
1,1
1,1
1,1
1,1
1,1
1,1
*mating_alloc 
0,0
0,0
0,0
0,0
0,0
0,0
0,0
0,0
0,0
0,0
0,0
0,0
0,0
0,0
0,0
0,0
0,0
0,0
0,0
0,0
*gene_effects 
1,1,0,0,0
1,1,0,0,0
1,1,0,0,0
1,1,0,0,0
1,1,0,0,0
1,1,0,0,0
1,1,0,0,0
1,1,0,0,0
1,1,0,0,0
1,1,0,0,0
1,1,0,0,0
1,1,0,0,0
1,1,0,0,0
1,1,0,0,0
1,1,0,0,0
1,1,0,0,0
1,1,0,0,0
1,1,0,0,0
1,1,0,0,0
1,1,0,0,0
1,1,0,0,0
1,1,0,0,0
1,1,0,0,0
1,1,0,0,0
1,1,0,0,0
1,1,0,0,0
1,1,0,0,0
1,1,0,0,0
1,1,0,0,0
1,1,0,0,0
1,1,0,0,0
1,1,0,0,0
1,1,0,0,0
1,1,0,0,0
1,1,0,0,0
1,1,0,0,0
1,1,0,0,0
1,1,0,0,0
1,1,0,0,0
1,1,0,0,0
1,1,0,0,0
1,1,0,0,0
1,1,0,0,0
1,1,0,0,0
1,1,0,0,0
1,1,0,0,0
1,1,0,0,0
1,1,0,0,0
1,1,0,0,0
1,1,0,0,0
1,1,0,0,0
1,1,0,0,0
1,1,0,0,0
1,1,0,0,0
1,1,0,0,0
1,1,0,0,0
1,1,0,0,0
1,1,0,0,0
1,1,0,0,0
1,1,0,0,0
1,1,0,0,0
1,1,0,0,0
1,1,0,0,0
1,1,0,0,0
1,1,0,0,0
1,1,0,0,0
1,1,0,0,0
1,1,0,0,0
1,1,0,0,0
1,1,0,0,0
1,1,0,0,0
1,1,0,0,0
1,1,0,0,0
1,1,0,0,0
1,1,0,0,0
1,1,0,0,0
1,1,0,0,0
1,1,0,0,0
1,1,0,0,0
1,1,0,0,0
1,1,0,0,0
1,1,0,0,0
1,1,0,0,0
1,1,0,0,0
1,1,0,0,0
1,1,0,0,0
1,1,0,0,0
1,1,0,0,0
1,1,0,0,0
1,1,0,0,0
1,1,0,0,0
1,1,0,0,0
1,1,0,0,0
1,1,0,0,0
1,1,0,0,0
1,1,0,0,0
1,1,0,0,0
1,1,0,0,0
1,1,0,0,0
1,1,0,0,0
