# Supplementary material for: Performance of Seven Tree Breeding Strategies Under Conditions of Inbreeding Depression
Source: G3 (Bethesda). 2016 Jan 4;6(3):529–40. doi: 10.1534/g3.115.025767 (PMC4777116; doi:10.1534/g3.115.025767)
Supplement: Supporting Information [file supp_g3.115.025767_FileS5.txt]

*rname 
Inbreeding-SELFL
*fname1 
Inbreeding-SELFL.bpa
*fname2 
Inbreeding-SELFL.het
*mono_dioecious 
0
*tmax 
20
*Ushape 
0
*bounders 
.2,.8
*mating_system 
2
*mnum&fnum 
1,0
*nm 
0
*nf 
0
*fconm&fconf 
0,0
*candm&candf 
25,25
*n_traits 
1
*nloci 
100,0,0
*hh 
.3,.5
*crossovers 
400
*target_corr 
0
*n_rep 
500
*fname3 
Inbreeding-SELFL.ped
*ratio_tag 
0
*dom_MIN 
-1
*dom_MAX 
1
*n_pop 
192
*optim_sel_BP 
-9
*max_contrib 
1
*Mating_sys_prod
2
*pop_prod
24
*mnum_prod 
1
*fnum_prod 
0
*tnm_prod&tnf_prod
4800,4800
*optim_sel_prod 
-9
*fname4 
Inbreeding-SELFL.ppd
*fname5 
Inbreeding-SELFL.ppa
*new_founders 
1
*sel_sys_base 
1
*mat_sys_base 
1
*mnum_base&fnum_base 
0,0
*mnum_btn&fnum_btn 
0,0
*mnum_ntb&fnum_ntb 
0,0
*fconm_base&fconf_base 
0,0
*tnm_base&tnf_base 
0,0
*fname6 
Inbreeding-SELFL.cpa
*mating_design 
1
*mating_prod 
1
0
0
0
0
0
0
0
0
0
0
0
0
0
0
0
0
0
0
0
0
0
0
0
0
1
0
0
0
0
0
0
0
0
0
0
0
0
0
0
0
0
0
0
0
0
0
0
0
0
1
0
0
0
0
0
0
0
0
0
0
0
0
0
0
0
0
0
0
0
0
0
0
0
0
1
0
0
0
0
0
0
0
0
0
0
0
0
0
0
0
0
0
0
0
0
0
0
0
0
1
0
0
0
0
0
0
0
0
0
0
0
0
0
0
0
0
0
0
0
0
0
0
0
0
1
0
0
0
0
0
0
0
0
0
0
0
0
0
0
0
0
0
0
0
0
0
0
0
0
1
0
0
0
0
0
0
0
0
0
0
0
0
0
0
0
0
0
0
0
0
0
0
0
0
1
0
0
0
0
0
0
0
0
0
0
0
0
0
0
0
0
0
0
0
0
0
0
0
0
1
0
0
0
0
0
0
0
0
0
0
0
0
0
0
0
0
0
0
0
0
0
0
0
0
1
0
0
0
0
0
0
0
0
0
0
0
0
0
0
0
0
0
0
0
0
0
0
0
0
1
0
0
0
0
0
0
0
0
0
0
0
0
0
0
0
0
0
0
0
0
0
0
0
0
1
0
0
0
0
0
0
0
0
0
0
0
0
0
0
0
0
0
0
0
0
0
0
0
0
1
0
0
0
0
0
0
0
0
0
0
0
0
0
0
0
0
0
0
0
0
0
0
0
0
1
0
0
0
0
0
0
0
0
0
0
0
0
0
0
0
0
0
0
0
0
0
0
0
0
1
0
0
0
0
0
0
0
0
0
0
0
0
0
0
0
0
0
0
0
0
0
0
0
0
1
0
0
0
0
0
0
0
0
0
0
0
0
0
0
0
0
0
0
0
0
0
0
0
0
1
0
0
0
0
0
0
0
0
0
0
0
0
0
0
0
0
0
0
0
0
0
0
0
0
1
0
0
0
0
0
0
0
0
0
0
0
0
0
0
0
0
0
0
0
0
0
0
0
0
1
0
0
0
0
0
0
0
0
0
0
0
0
0
0
0
0
0
0
0
0
0
0
0
0
1
0
0
0
0
0
0
0
0
0
0
0
0
0
0
0
0
0
0
0
0
0
0
0
0
1
0
0
0
0
0
0
0
0
0
0
0
0
0
0
0
0
0
0
0
0
0
0
0
0
1
0
0
0
0
0
0
0
0
0
0
0
0
0
0
0
0
0
0
0
0
0
0
0
0
1
0
0
0
0
0
0
0
0
0
0
0
0
0
0
0
0
0
0
0
0
0
0
0
0
1
*bsib_X 
1,1,1
1,1,1
1,1,1
1,1,1
1,1,1
1,1,1
1,1,1
1,1,1
1,1,1
1,1,1
1,1,1
1,1,1
1,1,1
1,1,1
1,1,1
1,1,1
1,1,1
1,1,1
1,1,1
1,1,1
*bsib_Y 
1,1,1
1,1,1
1,1,1
1,1,1
1,1,1
1,1,1
1,1,1
1,1,1
1,1,1
1,1,1
1,1,1
1,1,1
1,1,1
1,1,1
1,1,1
1,1,1
1,1,1
1,1,1
1,1,1
1,1,1
*selected_trait 
1
1
1
1
1
1
1
1
1
1
1
1
1
1
1
1
1
1
1
1
*Mtrait_method 
1
1
1
1
1
1
1
1
1
1
1
1
1
1
1
1
1
1
1
1
*a_weight 
1,1
1,1
1,1
1,1
1,1
1,1
1,1
1,1
1,1
1,1
1,1
1,1
1,1
1,1
1,1
1,1
1,1
1,1
1,1
1,1
*mating_alloc 
0,0
0,0
0,0
0,0
0,0
0,0
0,0
0,0
0,0
0,0
0,0
0,0
0,0
0,0
0,0
0,0
0,0
0,0
0,0
0,0
*gene_effects 
1,1,0,0,0
1,1,0,0,0
1,1,0,0,0
1,1,0,0,0
1,1,0,0,0
1,1,0,0,0
1,1,0,0,0
1,1,0,0,0
1,1,0,0,0
1,1,0,0,0
1,1,0,0,0
1,1,0,0,0
1,1,0,0,0
1,1,0,0,0
1,1,0,0,0
1,1,0,0,0
1,1,0,0,0
1,1,0,0,0
1,1,0,0,0
1,1,0,0,0
1,1,0,0,0
1,1,0,0,0
1,1,0,0,0
1,1,0,0,0
1,1,0,0,0
1,1,0,0,0
1,1,0,0,0
1,1,0,0,0
1,1,0,0,0
1,1,0,0,0
1,1,0,0,0
1,1,0,0,0
1,1,0,0,0
1,1,0,0,0
1,1,0,0,0
1,1,0,0,0
1,1,0,0,0
1,1,0,0,0
1,1,0,0,0
1,1,0,0,0
1,1,0,0,0
1,1,0,0,0
1,1,0,0,0
1,1,0,0,0
1,1,0,0,0
1,1,0,0,0
1,1,0,0,0
1,1,0,0,0
1,1,0,0,0
1,1,0,0,0
1,1,0,0,0
1,1,0,0,0
1,1,0,0,0
1,1,0,0,0
1,1,0,0,0
1,1,0,0,0
1,1,0,0,0
1,1,0,0,0
1,1,0,0,0
1,1,0,0,0
1,1,0,0,0
1,1,0,0,0
1,1,0,0,0
1,1,0,0,0
1,1,0,0,0
1,1,0,0,0
1,1,0,0,0
1,1,0,0,0
1,1,0,0,0
1,1,0,0,0
1,1,0,0,0
1,1,0,0,0
1,1,0,0,0
1,1,0,0,0
1,1,0,0,0
1,1,0,0,0
1,1,0,0,0
1,1,0,0,0
1,1,0,0,0
1,1,0,0,0
1,1,0,0,0
1,1,0,0,0
1,1,0,0,0
1,1,0,0,0
1,1,0,0,0
1,1,0,0,0
1,1,0,0,0
1,1,0,0,0
1,1,0,0,0
1,1,0,0,0
1,1,0,0,0
1,1,0,0,0
1,1,0,0,0
1,1,0,0,0
1,1,0,0,0
1,1,0,0,0
1,1,0,0,0
1,1,0,0,0
1,1,0,0,0
1,1,0,0,0
