# Supplementary material for: Performance of Seven Tree Breeding Strategies Under Conditions of Inbreeding Depression
Source: G3 (Bethesda). 2016 Jan 4;6(3):529–40. doi: 10.1534/g3.115.025767 (PMC4777116; doi:10.1534/g3.115.025767)
Supplement: Supporting Information [file supp_g3.115.025767_FileS7.txt]

*rname 
Inbreeding-SUBL
*fname1 
Inbreeding-SUBL.bpa
*fname2 
Inbreeding-SUBL.het
*mono_dioecious 
0
*tmax 
20
*Ushape 
0
*bounders 
.2,.8
*mating_system 
3
*mnum&fnum 
24,24
*nm 
0
*nf 
0
*fconm&fconf 
0,0
*candm&candf 
1200,1200
*n_traits 
1
*nloci 
100,0,0
*hh 
.3,.5
*crossovers 
400
*target_corr 
0
*n_rep 
500
*fname3 
Inbreeding-SUBL.ped
*ratio_tag 
0
*dom_MIN 
-1
*dom_MAX 
1
*n_pop 
4
*optim_sel_BP 
-9
*max_contrib 
1
*Mating_sys_prod
2
*pop_prod
4
*mnum_prod 
3
*fnum_prod 
3
*tnm_prod&tnf_prod
4800,4800
*optim_sel_prod 
-9
*fname4 
Inbreeding-SUBL.ppd
*fname5 
Inbreeding-SUBL.ppa
*new_founders 
1
*sel_sys_base 
1
*mat_sys_base 
1
*mnum_base&fnum_base 
0,0
*mnum_btn&fnum_btn 
0,0
*mnum_ntb&fnum_ntb 
0,0
*fconm_base&fconf_base 
0,0
*tnm_base&tnf_base 
0,0
*fname6 
Inbreeding-SUBL.cpa
*mating_design 
1
0
0
0
0
0
0
0
0
0
0
0
0
0
0
0
0
0
0
0
0
0
0
0
0
0
0
0
0
0
0
0
0
0
0
0
0
0
0
0
0
0
0
0
0
0
0
0
0
1
0
0
0
0
0
0
0
0
0
0
0
0
0
0
0
0
0
0
0
0
0
0
0
0
0
0
0
0
0
0
0
0
0
0
0
0
0
0
0
0
0
0
0
0
0
0
0
0
1
0
0
0
0
0
0
0
0
0
0
0
0
0
0
0
0
0
0
0
0
0
0
0
0
0
0
0
0
0
0
0
0
0
0
0
0
0
0
0
0
0
0
0
0
0
0
0
0
1
0
0
0
0
0
0
0
0
0
0
0
0
0
0
0
0
0
0
0
0
0
0
0
0
0
0
0
0
0
0
0
0
0
0
0
0
0
0
0
0
0
0
0
0
0
0
0
0
1
0
0
0
0
0
0
0
0
0
0
0
0
0
0
0
0
0
0
0
0
0
0
0
0
0
0
0
0
0
0
0
0
0
0
0
0
0
0
0
0
0
0
0
0
0
0
0
0
1
0
0
0
0
0
0
0
0
0
0
0
0
0
0
0
0
0
0
0
0
0
0
0
0
0
0
0
0
0
0
0
0
0
0
0
0
0
0
0
0
0
0
0
0
0
0
0
0
1
0
0
0
0
0
0
0
0
0
0
0
0
0
0
0
0
0
0
0
0
0
0
0
0
0
0
0
0
0
0
0
0
0
0
0
0
0
0
0
0
0
0
0
0
0
0
0
0
1
0
0
0
0
0
0
0
0
0
0
0
0
0
0
0
0
0
0
0
0
0
0
0
0
0
0
0
0
0
0
0
0
0
0
0
0
0
0
0
0
0
0
0
0
0
0
0
0
1
0
0
0
0
0
0
0
0
0
0
0
0
0
0
0
0
0
0
0
0
0
0
0
0
0
0
0
0
0
0
0
0
0
0
0
0
0
0
0
0
0
0
0
0
0
0
0
0
1
0
0
0
0
0
0
0
0
0
0
0
0
0
0
0
0
0
0
0
0
0
0
0
0
0
0
0
0
0
0
0
0
0
0
0
0
0
0
0
0
0
0
0
0
0
0
0
0
1
0
0
0
0
0
0
0
0
0
0
0
0
0
0
0
0
0
0
0
0
0
0
0
0
0
0
0
0
0
0
0
0
0
0
0
0
0
0
0
0
0
0
0
0
0
0
0
0
1
0
0
0
0
0
0
0
0
0
0
0
0
0
0
0
0
0
0
0
0
0
0
0
0
0
0
0
0
0
0
0
0
0
0
0
0
0
0
0
0
0
0
0
0
0
0
0
0
1
0
0
0
0
0
0
0
0
0
0
0
0
0
0
0
0
0
0
0
0
0
0
0
0
0
0
0
0
0
0
0
0
0
0
0
0
0
0
0
0
0
0
0
0
0
0
0
0
1
0
0
0
0
0
0
0
0
0
0
0
0
0
0
0
0
0
0
0
0
0
0
0
0
0
0
0
0
0
0
0
0
0
0
0
0
0
0
0
0
0
0
0
0
0
0
0
0
1
0
0
0
0
0
0
0
0
0
0
0
0
0
0
0
0
0
0
0
0
0
0
0
0
0
0
0
0
0
0
0
0
0
0
0
0
0
0
0
0
0
0
0
0
0
0
0
0
1
0
0
0
0
0
0
0
0
0
0
0
0
0
0
0
0
0
0
0
0
0
0
0
0
0
0
0
0
0
0
0
0
0
0
0
0
0
0
0
0
0
0
0
0
0
0
0
0
1
0
0
0
0
0
0
0
0
0
0
0
0
0
0
0
0
0
0
0
0
0
0
0
0
0
0
0
0
0
0
0
0
0
0
0
0
0
0
0
0
0
0
0
0
0
0
0
0
1
0
0
0
0
0
0
0
0
0
0
0
0
0
0
0
0
0
0
0
0
0
0
0
0
0
0
0
0
0
0
0
0
0
0
0
0
0
0
0
0
0
0
0
0
0
0
0
0
1
0
0
0
0
0
0
0
0
0
0
0
0
0
0
0
0
0
0
0
0
0
0
0
0
0
0
0
0
0
0
0
0
0
0
0
0
0
0
0
0
0
0
0
0
0
0
0
0
1
0
0
0
0
0
0
0
0
0
0
0
0
0
0
0
0
0
0
0
0
0
0
0
0
0
0
0
0
0
0
0
0
0
0
0
0
0
0
0
0
0
0
0
0
0
0
0
0
1
0
0
0
0
0
0
0
0
0
0
0
0
0
0
0
0
0
0
0
0
0
0
0
0
0
0
0
0
0
0
0
0
0
0
0
0
0
0
0
0
0
0
0
0
0
0
0
0
1
0
0
0
0
0
0
0
0
0
0
0
0
0
0
0
0
0
0
0
0
0
0
0
0
0
0
0
0
0
0
0
0
0
0
0
0
0
0
0
0
0
0
0
0
0
0
0
0
1
0
0
0
0
0
0
0
0
0
0
0
0
0
0
0
0
0
0
0
0
0
0
0
0
0
0
0
0
0
0
0
0
0
0
0
0
0
0
0
0
0
0
0
0
0
0
0
0
1
0
0
0
0
0
0
0
0
0
0
0
0
0
0
0
0
0
0
0
0
0
0
0
0
0
0
0
0
0
0
0
0
0
0
0
0
0
0
0
0
0
0
0
0
0
0
0
0
1
0
0
0
0
0
0
0
0
0
0
0
0
0
0
0
0
0
0
0
0
0
0
0
0
0
0
0
0
0
0
0
0
0
0
0
0
0
0
0
0
0
0
0
0
0
0
0
0
1
0
0
0
0
0
0
0
0
0
0
0
0
0
0
0
0
0
0
0
0
0
0
0
0
0
0
0
0
0
0
0
0
0
0
0
0
0
0
0
0
0
0
0
0
0
0
0
0
1
0
0
0
0
0
0
0
0
0
0
0
0
0
0
0
0
0
0
0
0
0
0
0
0
0
0
0
0
0
0
0
0
0
0
0
0
0
0
0
0
0
0
0
0
0
0
0
0
1
0
0
0
0
0
0
0
0
0
0
0
0
0
0
0
0
0
0
0
0
0
0
0
0
0
0
0
0
0
0
0
0
0
0
0
0
0
0
0
0
0
0
0
0
0
0
0
0
1
0
0
0
0
0
0
0
0
0
0
0
0
0
0
0
0
0
0
0
0
0
0
0
0
0
0
0
0
0
0
0
0
0
0
0
0
0
0
0
0
0
0
0
0
0
0
0
0
1
0
0
0
0
0
0
0
0
0
0
0
0
0
0
0
0
0
0
0
0
0
0
0
0
0
0
0
0
0
0
0
0
0
0
0
0
0
0
0
0
0
0
0
0
0
0
0
0
1
0
0
0
0
0
0
0
0
0
0
0
0
0
0
0
0
0
0
0
0
0
0
0
0
0
0
0
0
0
0
0
0
0
0
0
0
0
0
0
0
0
0
0
0
0
0
0
0
1
0
0
0
0
0
0
0
0
0
0
0
0
0
0
0
0
0
0
0
0
0
0
0
0
0
0
0
0
0
0
0
0
0
0
0
0
0
0
0
0
0
0
0
0
0
0
0
0
1
0
0
0
0
0
0
0
0
0
0
0
0
0
0
0
0
0
0
0
0
0
0
0
0
0
0
0
0
0
0
0
0
0
0
0
0
0
0
0
0
0
0
0
0
0
0
0
0
1
0
0
0
0
0
0
0
0
0
0
0
0
0
0
0
0
0
0
0
0
0
0
0
0
0
0
0
0
0
0
0
0
0
0
0
0
0
0
0
0
0
0
0
0
0
0
0
0
1
0
0
0
0
0
0
0
0
0
0
0
0
0
0
0
0
0
0
0
0
0
0
0
0
0
0
0
0
0
0
0
0
0
0
0
0
0
0
0
0
0
0
0
0
0
0
0
0
1
0
0
0
0
0
0
0
0
0
0
0
0
0
0
0
0
0
0
0
0
0
0
0
0
0
0
0
0
0
0
0
0
0
0
0
0
0
0
0
0
0
0
0
0
0
0
0
0
1
0
0
0
0
0
0
0
0
0
0
0
0
0
0
0
0
0
0
0
0
0
0
0
0
0
0
0
0
0
0
0
0
0
0
0
0
0
0
0
0
0
0
0
0
0
0
0
0
1
0
0
0
0
0
0
0
0
0
0
0
0
0
0
0
0
0
0
0
0
0
0
0
0
0
0
0
0
0
0
0
0
0
0
0
0
0
0
0
0
0
0
0
0
0
0
0
0
1
0
0
0
0
0
0
0
0
0
0
0
0
0
0
0
0
0
0
0
0
0
0
0
0
0
0
0
0
0
0
0
0
0
0
0
0
0
0
0
0
0
0
0
0
0
0
0
0
1
0
0
0
0
0
0
0
0
0
0
0
0
0
0
0
0
0
0
0
0
0
0
0
0
0
0
0
0
0
0
0
0
0
0
0
0
0
0
0
0
0
0
0
0
0
0
0
0
1
0
0
0
0
0
0
0
0
0
0
0
0
0
0
0
0
0
0
0
0
0
0
0
0
0
0
0
0
0
0
0
0
0
0
0
0
0
0
0
0
0
0
0
0
0
0
0
0
1
0
0
0
0
0
0
0
0
0
0
0
0
0
0
0
0
0
0
0
0
0
0
0
0
0
0
0
0
0
0
0
0
0
0
0
0
0
0
0
0
0
0
0
0
0
0
0
0
1
0
0
0
0
0
0
0
0
0
0
0
0
0
0
0
0
0
0
0
0
0
0
0
0
0
0
0
0
0
0
0
0
0
0
0
0
0
0
0
0
0
0
0
0
0
0
0
0
1
0
0
0
0
0
0
0
0
0
0
0
0
0
0
0
0
0
0
0
0
0
0
0
0
0
0
0
0
0
0
0
0
0
0
0
0
0
0
0
0
0
0
0
0
0
0
0
0
1
0
0
0
0
0
0
0
0
0
0
0
0
0
0
0
0
0
0
0
0
0
0
0
0
0
0
0
0
0
0
0
0
0
0
0
0
0
0
0
0
0
0
0
0
0
0
0
0
1
0
0
0
0
0
0
0
0
0
0
0
0
0
0
0
0
0
0
0
0
0
0
0
0
0
0
0
0
0
0
0
0
0
0
0
0
0
0
0
0
0
0
0
0
0
0
0
0
1
0
0
0
0
0
0
0
0
0
0
0
0
0
0
0
0
0
0
0
0
0
0
0
0
0
0
0
0
0
0
0
0
0
0
0
0
0
0
0
0
0
0
0
0
0
0
0
0
1
*mating_prod 
1
0
0
0
0
1
0
0
0
0
1
0
0
0
0
1
*bsib_X 
1,1,1
1,1,1
1,1,1
1,1,1
1,1,1
1,1,1
1,1,1
1,1,1
1,1,1
1,1,1
1,1,1
1,1,1
1,1,1
1,1,1
1,1,1
1,1,1
1,1,1
1,1,1
1,1,1
1,1,1
1,1,1
1,1,1
1,1,1
1,1,1
1,1,1
1,1,1
1,1,1
1,1,1
1,1,1
1,1,1
1,1,1
1,1,1
1,1,1
1,1,1
1,1,1
1,1,1
1,1,1
1,1,1
1,1,1
1,1,1
1,1,1
1,1,1
1,1,1
1,1,1
1,1,1
1,1,1
1,1,1
1,1,1
1,1,1
1,1,1
1,1,1
1,1,1
1,1,1
1,1,1
1,1,1
1,1,1
1,1,1
1,1,1
1,1,1
1,1,1
1,1,1
1,1,1
1,1,1
1,1,1
1,1,1
1,1,1
1,1,1
1,1,1
1,1,1
1,1,1
1,1,1
1,1,1
1,1,1
1,1,1
1,1,1
1,1,1
1,1,1
1,1,1
1,1,1
1,1,1
*bsib_Y 
1,1,1
1,1,1
1,1,1
1,1,1
1,1,1
1,1,1
1,1,1
1,1,1
1,1,1
1,1,1
1,1,1
1,1,1
1,1,1
1,1,1
1,1,1
1,1,1
1,1,1
1,1,1
1,1,1
1,1,1
1,1,1
1,1,1
1,1,1
1,1,1
1,1,1
1,1,1
1,1,1
1,1,1
1,1,1
1,1,1
1,1,1
1,1,1
1,1,1
1,1,1
1,1,1
1,1,1
1,1,1
1,1,1
1,1,1
1,1,1
1,1,1
1,1,1
1,1,1
1,1,1
1,1,1
1,1,1
1,1,1
1,1,1
1,1,1
1,1,1
1,1,1
1,1,1
1,1,1
1,1,1
1,1,1
1,1,1
1,1,1
1,1,1
1,1,1
1,1,1
1,1,1
1,1,1
1,1,1
1,1,1
1,1,1
1,1,1
1,1,1
1,1,1
1,1,1
1,1,1
1,1,1
1,1,1
1,1,1
1,1,1
1,1,1
1,1,1
1,1,1
1,1,1
1,1,1
1,1,1
*selected_trait 
1
1
1
1
1
1
1
1
1
1
1
1
1
1
1
1
1
1
1
1
1
1
1
1
1
1
1
1
1
1
1
1
1
1
1
1
1
1
1
1
1
1
1
1
1
1
1
1
1
1
1
1
1
1
1
1
1
1
1
1
1
1
1
1
1
1
1
1
1
1
1
1
1
1
1
1
1
1
1
1
*Mtrait_method 
1
1
1
1
1
1
1
1
1
1
1
1
1
1
1
1
1
1
1
1
*a_weight 
1,1
1,1
1,1
1,1
1,1
1,1
1,1
1,1
1,1
1,1
1,1
1,1
1,1
1,1
1,1
1,1
1,1
1,1
1,1
1,1
1,1
1,1
1,1
1,1
1,1
1,1
1,1
1,1
1,1
1,1
1,1
1,1
1,1
1,1
1,1
1,1
1,1
1,1
1,1
1,1
1,1
1,1
1,1
1,1
1,1
1,1
1,1
1,1
1,1
1,1
1,1
1,1
1,1
1,1
1,1
1,1
1,1
1,1
1,1
1,1
1,1
1,1
1,1
1,1
1,1
1,1
1,1
1,1
1,1
1,1
1,1
1,1
1,1
1,1
1,1
1,1
1,1
1,1
1,1
1,1
*mating_alloc 
0,0
0,0
0,0
0,0
0,0
0,0
0,0
0,0
0,0
0,0
0,0
0,0
0,0
0,0
0,0
0,0
0,0
0,0
0,0
0,0
*gene_effects 
1,1,0,0,0
1,1,0,0,0
1,1,0,0,0
1,1,0,0,0
1,1,0,0,0
1,1,0,0,0
1,1,0,0,0
1,1,0,0,0
1,1,0,0,0
1,1,0,0,0
1,1,0,0,0
1,1,0,0,0
1,1,0,0,0
1,1,0,0,0
1,1,0,0,0
1,1,0,0,0
1,1,0,0,0
1,1,0,0,0
1,1,0,0,0
1,1,0,0,0
1,1,0,0,0
1,1,0,0,0
1,1,0,0,0
1,1,0,0,0
1,1,0,0,0
1,1,0,0,0
1,1,0,0,0
1,1,0,0,0
1,1,0,0,0
1,1,0,0,0
1,1,0,0,0
1,1,0,0,0
1,1,0,0,0
1,1,0,0,0
1,1,0,0,0
1,1,0,0,0
1,1,0,0,0
1,1,0,0,0
1,1,0,0,0
1,1,0,0,0
1,1,0,0,0
1,1,0,0,0
1,1,0,0,0
1,1,0,0,0
1,1,0,0,0
1,1,0,0,0
1,1,0,0,0
1,1,0,0,0
1,1,0,0,0
1,1,0,0,0
1,1,0,0,0
1,1,0,0,0
1,1,0,0,0
1,1,0,0,0
1,1,0,0,0
1,1,0,0,0
1,1,0,0,0
1,1,0,0,0
1,1,0,0,0
1,1,0,0,0
1,1,0,0,0
1,1,0,0,0
1,1,0,0,0
1,1,0,0,0
1,1,0,0,0
1,1,0,0,0
1,1,0,0,0
1,1,0,0,0
1,1,0,0,0
1,1,0,0,0
1,1,0,0,0
1,1,0,0,0
1,1,0,0,0
1,1,0,0,0
1,1,0,0,0
1,1,0,0,0
1,1,0,0,0
1,1,0,0,0
1,1,0,0,0
1,1,0,0,0
1,1,0,0,0
1,1,0,0,0
1,1,0,0,0
1,1,0,0,0
1,1,0,0,0
1,1,0,0,0
1,1,0,0,0
1,1,0,0,0
1,1,0,0,0
1,1,0,0,0
1,1,0,0,0
1,1,0,0,0
1,1,0,0,0
1,1,0,0,0
1,1,0,0,0
1,1,0,0,0
1,1,0,0,0
1,1,0,0,0
1,1,0,0,0
1,1,0,0,0
