# Supplementary material for: Performance of Seven Tree Breeding Strategies Under Conditions of Inbreeding Depression
Source: G3 (Bethesda). 2016 Jan 4;6(3):529–40. doi: 10.1534/g3.115.025767 (PMC4777116; doi:10.1534/g3.115.025767)
Supplement: Supporting Information [file supp_g3.115.025767_FileS9.zip › FileS9.f95]

! MODULE 1
! DECLARATION OF PROGRAM VARIABLES
!
! This module declare all required variables and in some cases memory is also
! allocated. For some variables, memory is however allocated at a later point
!==================================
  MODULE metagenevInb2_param
!==================================


  IMPLICIT NONE
  SAVE

  INTEGER, PARAMETER :: dp=SELECTED_REAL_KIND(14) !precision up to 14 decimal digits

  INTEGER :: nloci_X,nloci_Y,nloci_XY
  INTEGER :: nloci_sel,nloci_tot

  TYPE candidate
    INTEGER :: self,dad,mum,gener,rank,pop
    INTEGER :: contrib,prod_contrib,base_contrib
    REAL(KIND=dp) :: AddVal_X,AddVal_Y
    REAL(KIND=dp) :: DomDev_X,DomDev_Y
    REAL(KIND=dp) :: GenotVal_X,GenotVal_Y
    REAL(KIND=dp) :: ptype_X,ptype_Y
    REAL(KIND=dp) :: index_X,index_Y,index_XY
    REAL(KIND=dp) :: fiped,fimol
    CHARACTER(LEN=1) :: sex
  END TYPE candidate

  TYPE deployment
    INTEGER :: self,dad,mum,gener
    REAL(KIND=dp) :: AddVal_X,AddVal_Y
    REAL(KIND=dp) :: GenotVal_X,GenotVal_Y
    REAL(KIND=dp) :: fiped,fimol
    CHARACTER(LEN=1) :: sex
  END TYPE deployment

  TYPE(candidate), ALLOCATABLE, DIMENSION(:) :: ped
!  TYPE(candidate), ALLOCATABLE, DIMENSION(:) :: base
  TYPE(deployment), ALLOCATABLE, DIMENSION(:) :: prod

  INTEGER(KIND=1) :: mono_dioecious ! whether individuals are unisexuals (dioecious [0]) or bisexuals (monoecious[1])

  INTEGER :: jrep,n_rep,n_traits,counter
  INTEGER :: mnum,fnum,tot_founder
  INTEGER :: CandperGener,CandperPop
  INTEGER :: mating_sys, fconf, fconm, candm, candf
  INTEGER :: jlast,nf,nm,current_ind
  INTEGER :: num_matings,time,tmax
  INTEGER :: max_contrib

  INTEGER :: num_pops
  INTEGER :: mnum_prod,fnum_prod,pop_prod,Prodperpopmating
  INTEGER :: mnum_tprod,fnum_tprod, sel_prod
  INTEGER :: jlast_prod
  INTEGER :: mat_sys_prod,tnf_prod,tnm_prod,CandperProd

  INTEGER :: sel_sys_base,mat_sys_base
  INTEGER :: mnum_base,fnum_base,mnum_btn,fnum_btn,mnum_ntb,fnum_ntb
  INTEGER :: onuc_first,tnuc_first,obase_first,tbase_first
  INTEGER :: fconm_base,fconf_base
  INTEGER :: tnm_base,tnf_base,CandperBase !,tot_foundbase
  INTEGER :: base_founder,pop_founder

  INTEGER :: freqini_dist

  INTEGER(KIND=1) :: new_founders ! whether founders are the same across replicates (0) or different (1)
  INTEGER(KIND=1) :: static ! whether mating, family size and population size should be static (1) or dynamic (0)

  INTEGER, DIMENSION(2) :: iseed

  INTEGER(KIND=1), ALLOCATABLE, DIMENSION(:,:) :: mating_design,mating_prod

  INTEGER, ALLOCATABLE, DIMENSION(:) :: jini,jini_prod,gene_type
  INTEGER, ALLOCATABLE, DIMENSION(:) :: Mtrait_method
  INTEGER, ALLOCATABLE, DIMENSION(:) :: Mating_Assort_X,Mating_Assort_Y
  INTEGER, ALLOCATABLE, DIMENSION(:) :: lost_locus,fixed_locus
!  INTEGER, ALLOCATABLE, DIMENSION(:) :: sum_lost_all,sum_fix_all
  INTEGER, ALLOCATABLE, DIMENSION(:) :: sel_dam_base,sel_sir_base

  INTEGER, ALLOCATABLE, DIMENSION(:,:) :: selected_trait
  INTEGER, ALLOCATABLE, DIMENSION(:,:) :: sel_sires,sel_dams
  INTEGER, ALLOCATABLE, DIMENSION(:,:) :: sel_dam_prod,sel_sir_prod
  INTEGER, ALLOCATABLE, DIMENSION(:,:) :: prod_alcopies !,base_alcopies,basepar_alcopies
  INTEGER, ALLOCATABLE, DIMENSION(:,:) :: lost_per_gen,fix_per_gen
  INTEGER, ALLOCATABLE, DIMENSION(:,:) :: lost_per_prod,fix_per_prod
  INTEGER, ALLOCATABLE, DIMENSION(:,:) :: lost_per_base,fix_per_base
  INTEGER, ALLOCATABLE, DIMENSION(:,:) :: mating_mat_prod,mating_mat_base
  INTEGER, ALLOCATABLE, DIMENSION(:,:) :: mating_list

  INTEGER, ALLOCATABLE, DIMENSION(:,:,:) :: mating_mat
  INTEGER, ALLOCATABLE, DIMENSION(:,:,:) :: par_alcopies,des_alcopies
  INTEGER, ALLOCATABLE, DIMENSION(:,:,:) :: prod_genome
  INTEGER, ALLOCATABLE, DIMENSION(:,:,:) :: lost_per_pop,fix_per_pop
!  INTEGER, ALLOCATABLE, DIMENSION(:,:,:) :: basepar_genome,base_genome
  INTEGER, ALLOCATABLE, DIMENSION(:,:,:,:) :: par_genome,des_genome

! used as intermediate storage if founders are the same across replicates
  INTEGER, ALLOCATABLE, DIMENSION(:,:,:,:) :: founder_genome
!  INTEGER, ALLOCATABLE, DIMENSION(:,:,:) :: basefounder_genome

  REAL(KIND=dp) :: Constraint_breed_OS
!  INTEGER, ALLOCATABLE, DIMENSION(:) :: self_op
!  REAL(KIND=dp), ALLOCATABLE, DIMENSION(:) :: EBV_op
  REAL(KIND=dp), ALLOCATABLE, DIMENSION(:) :: NRM_std_cand
  CHARACTER(KIND=1), ALLOCATABLE, DIMENSION(:) :: sex_op

  REAL(KIND=dp) :: Constraint_prod_OS

!  REAL(KIND=dp), ALLOCATABLE, DIMENSION(:,:) :: NRM_std_prod

  REAL(KIND=dp) :: xrand
  REAL(KIND=dp) :: hh_X,hh_Y,Ve_X,Ve_Y
  REAL(KIND=dp) :: fqini_MIN,fqini_MAX,crovers
  REAL(KIND=dp) :: corr_tar
  REAL(KIND=dp) :: dom_MIN,dom_MAX,ratio_tag

  REAL(KIND=dp), DIMENSION(2) :: xdum

  REAL(KIND=dp), ALLOCATABLE, DIMENSION(:) :: freqini_vector
  REAL(KIND=dp), ALLOCATABLE, DIMENSION(:) :: freq_lost_all,freq_fix_all

!  REAL(KIND=dp), ALLOCATABLE, DIMENSION(:,:) :: des_Het_tot_m, des_Het_sel_m
!  REAL(KIND=dp), ALLOCATABLE, DIMENSION(:) :: Mpop_des_Het_tot_m, Vpop_des_Het_tot_m

  REAL(KIND=dp), ALLOCATABLE, DIMENSION(:,:) :: newa,olda

  REAL(KIND=dp), ALLOCATABLE, DIMENSION(:,:) :: MGenot_X
  REAL(KIND=dp), ALLOCATABLE, DIMENSION(:,:) :: MGenot_Y
  REAL(KIND=dp), ALLOCATABLE, DIMENSION(:,:) :: MGenot_xx
  REAL(KIND=dp), ALLOCATABLE, DIMENSION(:,:) :: MGenot_yy
  REAL(KIND=dp), ALLOCATABLE, DIMENSION(:,:) :: MGenot_xy
  REAL(KIND=dp), ALLOCATABLE, DIMENSION(:,:) :: MGenot_yx
  REAL(KIND=dp), ALLOCATABLE, DIMENSION(:,:) :: MAddit_X
  REAL(KIND=dp), ALLOCATABLE, DIMENSION(:,:) :: MAddit_Y
  REAL(KIND=dp), ALLOCATABLE, DIMENSION(:,:) :: MDomin_X
  REAL(KIND=dp), ALLOCATABLE, DIMENSION(:,:) :: MDomin_Y

  REAL(KIND=dp), ALLOCATABLE, DIMENSION(:,:) :: VGenot_X
  REAL(KIND=dp), ALLOCATABLE, DIMENSION(:,:) :: VGenot_Y
  REAL(KIND=dp), ALLOCATABLE, DIMENSION(:,:) :: CovGenot_XY
  REAL(KIND=dp), ALLOCATABLE, DIMENSION(:,:) :: VaGenic_X
  REAL(KIND=dp), ALLOCATABLE, DIMENSION(:,:) :: VdGenic_X
  REAL(KIND=dp), ALLOCATABLE, DIMENSION(:,:) :: VaGenic_Y
  REAL(KIND=dp), ALLOCATABLE, DIMENSION(:,:) :: VdGenic_Y
  REAL(KIND=dp), ALLOCATABLE, DIMENSION(:,:) :: Vadd_X
  REAL(KIND=dp), ALLOCATABLE, DIMENSION(:,:) :: Vadd_Y
  REAL(KIND=dp), ALLOCATABLE, DIMENSION(:,:) :: CovAdd_XY
  REAL(KIND=dp), ALLOCATABLE, DIMENSION(:,:) :: Vdom_X
  REAL(KIND=dp), ALLOCATABLE, DIMENSION(:,:) :: Vdom_Y

  REAL(KIND=dp), ALLOCATABLE, DIMENSION(:,:) :: CovDesq_X11
  REAL(KIND=dp), ALLOCATABLE, DIMENSION(:,:) :: CovDesq_X12
  REAL(KIND=dp), ALLOCATABLE, DIMENSION(:,:) :: CovDesq_X22
  REAL(KIND=dp), ALLOCATABLE, DIMENSION(:,:) :: CovDesq_Y33
  REAL(KIND=dp), ALLOCATABLE, DIMENSION(:,:) :: CovDesq_Y23
  REAL(KIND=dp), ALLOCATABLE, DIMENSION(:,:) :: CovDesq_Y22
  REAL(KIND=dp), ALLOCATABLE, DIMENSION(:,:) :: CovDesq_XY13
  REAL(KIND=dp), ALLOCATABLE, DIMENSION(:,:) :: CovDesq_XY22
  REAL(KIND=dp), ALLOCATABLE, DIMENSION(:,:) :: CovDesq_XY12
  REAL(KIND=dp), ALLOCATABLE, DIMENSION(:,:) :: CovDesq_XY23
  REAL(KIND=dp), ALLOCATABLE, DIMENSION(:,:) :: CovPlei_XY22

  REAL(KIND=dp), ALLOCATABLE, DIMENSION(:,:) :: MIndex_X,MIndex_Y,MIndex_XY
  REAL(KIND=dp), ALLOCATABLE, DIMENSION(:,:) :: VIndex_X,VIndex_Y,CovIndex_XY

  REAL(KIND=dp), ALLOCATABLE, DIMENSION(:,:) :: VPhenot_X
  REAL(KIND=dp), ALLOCATABLE, DIMENSION(:,:) :: VPhenot_Y
  REAL(KIND=dp), ALLOCATABLE, DIMENSION(:,:) :: CovPhenot_XY
  REAL(KIND=dp), ALLOCATABLE, DIMENSION(:,:) :: Fimol_tot
  REAL(KIND=dp), ALLOCATABLE, DIMENSION(:,:) :: Fiped_tot
  REAL(KIND=dp), ALLOCATABLE, DIMENSION(:,:) :: Coaped
  REAL(KIND=dp), ALLOCATABLE, DIMENSION(:,:) :: Coamol

  REAL(KIND=dp), ALLOCATABLE, DIMENSION(:) :: Mpop_MGenotX, Vpop_MGenotX
  REAL(KIND=dp), ALLOCATABLE, DIMENSION(:) :: Mpop_MGenotY, Vpop_MGenotY
  REAL(KIND=dp), ALLOCATABLE, DIMENSION(:) :: Mpop_MGenotxx, Vpop_MGenotxx
  REAL(KIND=dp), ALLOCATABLE, DIMENSION(:) :: Mpop_MGenotyy, Vpop_MGenotyy
  REAL(KIND=dp), ALLOCATABLE, DIMENSION(:) :: Mpop_MGenotxy, Vpop_MGenotxy
  REAL(KIND=dp), ALLOCATABLE, DIMENSION(:) :: Mpop_MGenotyx, Vpop_MGenotyx
  REAL(KIND=dp), ALLOCATABLE, DIMENSION(:) :: Mpop_MAdditX, Vpop_MAdditX
  REAL(KIND=dp), ALLOCATABLE, DIMENSION(:) :: Mpop_MAdditY, Vpop_MAdditY
  REAL(KIND=dp), ALLOCATABLE, DIMENSION(:) :: Mpop_MDominX, Vpop_MDominX
  REAL(KIND=dp), ALLOCATABLE, DIMENSION(:) :: Mpop_MDominY, Vpop_MDominY

  REAL(KIND=dp), ALLOCATABLE, DIMENSION(:) :: Mpop_VGenotX, Vpop_VGenotX
  REAL(KIND=dp), ALLOCATABLE, DIMENSION(:) :: Mpop_VGenotY, Vpop_VGenotY
  REAL(KIND=dp), ALLOCATABLE, DIMENSION(:) :: Mpop_CovGenotXY, Vpop_CovGenotXY
  REAL(KIND=dp), ALLOCATABLE, DIMENSION(:) :: Mpop_VaGenicX, Vpop_VaGenicX
  REAL(KIND=dp), ALLOCATABLE, DIMENSION(:) :: Mpop_VdGenicX, Vpop_VdGenicX
  REAL(KIND=dp), ALLOCATABLE, DIMENSION(:) :: Mpop_VaGenicY, Vpop_VaGenicY
  REAL(KIND=dp), ALLOCATABLE, DIMENSION(:) :: Mpop_VdGenicY, Vpop_VdGenicY
  REAL(KIND=dp), ALLOCATABLE, DIMENSION(:) :: Mpop_VaddX, Vpop_VaddX
  REAL(KIND=dp), ALLOCATABLE, DIMENSION(:) :: Mpop_VaddY, Vpop_VaddY
  REAL(KIND=dp), ALLOCATABLE, DIMENSION(:) :: Mpop_CovAddXY, Vpop_CovAddXY
  REAL(KIND=dp), ALLOCATABLE, DIMENSION(:) :: Mpop_VdomX, Vpop_VdomX
  REAL(KIND=dp), ALLOCATABLE, DIMENSION(:) :: Mpop_VdomY, Vpop_VdomY

  REAL(KIND=dp), ALLOCATABLE, DIMENSION(:) :: Mpop_CovDesqX11, Vpop_CovDesqX11
  REAL(KIND=dp), ALLOCATABLE, DIMENSION(:) :: Mpop_CovDesqX12, Vpop_CovDesqX12
  REAL(KIND=dp), ALLOCATABLE, DIMENSION(:) :: Mpop_CovDesqX22, Vpop_CovDesqX22
  REAL(KIND=dp), ALLOCATABLE, DIMENSION(:) :: Mpop_CovDesqY33, Vpop_CovDesqY33
  REAL(KIND=dp), ALLOCATABLE, DIMENSION(:) :: Mpop_CovDesqY23, Vpop_CovDesqY23
  REAL(KIND=dp), ALLOCATABLE, DIMENSION(:) :: Mpop_CovDesqY22, Vpop_CovDesqY22
  REAL(KIND=dp), ALLOCATABLE, DIMENSION(:) :: Mpop_CovDesqXY13, Vpop_CovDesqXY13
  REAL(KIND=dp), ALLOCATABLE, DIMENSION(:) :: Mpop_CovDesqXY22, Vpop_CovDesqXY22
  REAL(KIND=dp), ALLOCATABLE, DIMENSION(:) :: Mpop_CovDesqXY12, Vpop_CovDesqXY12
  REAL(KIND=dp), ALLOCATABLE, DIMENSION(:) :: Mpop_CovDesqXY23, Vpop_CovDesqXY23
  REAL(KIND=dp), ALLOCATABLE, DIMENSION(:) :: Mpop_CovPleiXY22, Vpop_CovPleiXY22

  REAL(KIND=dp), ALLOCATABLE, DIMENSION(:) :: Mpop_VPhenotX, Vpop_VPhenotX
  REAL(KIND=dp), ALLOCATABLE, DIMENSION(:) :: Mpop_VPhenotY, Vpop_VPhenotY
  REAL(KIND=dp), ALLOCATABLE, DIMENSION(:) :: Mpop_CovPhenotXY, Vpop_CovPhenotXY
  REAL(KIND=dp), ALLOCATABLE, DIMENSION(:) :: Mpop_Fimoltot, Vpop_Fimoltot
  REAL(KIND=dp), ALLOCATABLE, DIMENSION(:) :: Mpop_Fipedtot, Vpop_Fipedtot
  REAL(KIND=dp), ALLOCATABLE, DIMENSION(:) :: Mpop_Coaped, Vpop_Coaped
  REAL(KIND=dp), ALLOCATABLE, DIMENSION(:) :: Mpop_Coamol, Vpop_Coamol

  REAL(KIND=dp), ALLOCATABLE, DIMENSION(:,:) :: Mpop_lost_per_pop, Vpop_lost_per_pop
  REAL(KIND=dp), ALLOCATABLE, DIMENSION(:,:) :: Mpop_fix_per_pop, Vpop_fix_per_pop

  REAL(KIND=dp), ALLOCATABLE, DIMENSION(:,:,:) :: Vgenic_X_loc_contrib
  REAL(KIND=dp), ALLOCATABLE, DIMENSION(:,:,:) :: Vgenic_Y_loc_contrib

!  REAL(KIND=dp), ALLOCATABLE, DIMENSION(:,:,:) :: des_Het_sel
  REAL(KIND=dp), ALLOCATABLE, DIMENSION(:,:,:) :: Het_pop
  REAL(KIND=dp), ALLOCATABLE, DIMENSION(:,:) :: Het_tot
  REAL(KIND=dp), ALLOCATABLE, DIMENSION(:,:) :: Mpop_Het_pop, Vpop_Het_pop

  REAL(KIND=dp), ALLOCATABLE, DIMENSION(:) :: VaGenicProd_X
  REAL(KIND=dp), ALLOCATABLE, DIMENSION(:) :: VaGenicProd_Y
  REAL(KIND=dp), ALLOCATABLE, DIMENSION(:) :: VdGenicProd_X
  REAL(KIND=dp), ALLOCATABLE, DIMENSION(:) :: VdGenicProd_Y
  REAL(KIND=dp), ALLOCATABLE, DIMENSION(:) :: VaddProd_X
  REAL(KIND=dp), ALLOCATABLE, DIMENSION(:) :: VaddProd_Y
  REAL(KIND=dp), ALLOCATABLE, DIMENSION(:) :: CovAddProd_XY
  REAL(KIND=dp), ALLOCATABLE, DIMENSION(:) :: VGenotProd_X
  REAL(KIND=dp), ALLOCATABLE, DIMENSION(:) :: VGenotProd_Y
  REAL(KIND=dp), ALLOCATABLE, DIMENSION(:) :: MGenotProd_X,MGenotProd_Y
  REAL(KIND=dp), ALLOCATABLE, DIMENSION(:) :: MAdditProd_X,MAdditProd_Y
  REAL(KIND=dp), ALLOCATABLE, DIMENSION(:) :: MDominProd_X,MDominProd_Y
  REAL(KIND=dp), ALLOCATABLE, DIMENSION(:) :: MGenotProd_xx,MGenotProd_yy,MGenotProd_xy,MGenotProd_yx
  REAL(KIND=dp), ALLOCATABLE, DIMENSION(:) :: Fimol_tot_prod
  REAL(KIND=dp), ALLOCATABLE, DIMENSION(:) :: Fiped_tot_prod
  REAL(KIND=dp), ALLOCATABLE, DIMENSION(:) :: Coaped_prod
  REAL(KIND=dp), ALLOCATABLE, DIMENSION(:) :: Coamol_prod

  REAL(KIND=dp), ALLOCATABLE, DIMENSION(:) :: basenewa,baseolda

  REAL(KIND=dp), ALLOCATABLE, DIMENSION(:) :: VaGenicBase_X
  REAL(KIND=dp), ALLOCATABLE, DIMENSION(:) :: VaGenicBase_Y
  REAL(KIND=dp), ALLOCATABLE, DIMENSION(:) :: VdGenicBase_X
  REAL(KIND=dp), ALLOCATABLE, DIMENSION(:) :: VdGenicBase_Y
  REAL(KIND=dp), ALLOCATABLE, DIMENSION(:) :: VaddBase_X
  REAL(KIND=dp), ALLOCATABLE, DIMENSION(:) :: VaddBase_Y
  REAL(KIND=dp), ALLOCATABLE, DIMENSION(:) :: CovAddBase_XY
  REAL(KIND=dp), ALLOCATABLE, DIMENSION(:) :: VGenotBase_X
  REAL(KIND=dp), ALLOCATABLE, DIMENSION(:) :: VGenotBase_Y
  REAL(KIND=dp), ALLOCATABLE, DIMENSION(:) :: VPhenotBase_X
  REAL(KIND=dp), ALLOCATABLE, DIMENSION(:) :: VPhenotBase_Y
  REAL(KIND=dp), ALLOCATABLE, DIMENSION(:) :: CovPhenotBase_XY
  REAL(KIND=dp), ALLOCATABLE, DIMENSION(:) :: MGenotBase_X
  REAL(KIND=dp), ALLOCATABLE, DIMENSION(:) :: MGenotBase_Y
  REAL(KIND=dp), ALLOCATABLE, DIMENSION(:) :: MGenotBase_xx,MGenotBase_yy,MGenotBase_xy,MGenotBase_yx
  REAL(KIND=dp), ALLOCATABLE, DIMENSION(:) :: MAdditBase_X,MAdditBase_Y
  REAL(KIND=dp), ALLOCATABLE, DIMENSION(:) :: MDominBase_X,MDominBase_Y
  REAL(KIND=dp), ALLOCATABLE, DIMENSION(:) :: Fimol_tot_base
  REAL(KIND=dp), ALLOCATABLE, DIMENSION(:) :: Fiped_tot_base
  REAL(KIND=dp), ALLOCATABLE, DIMENSION(:) :: Coaped_base
  REAL(KIND=dp), ALLOCATABLE, DIMENSION(:) :: Coamol_base
  REAL(KIND=dp), ALLOCATABLE, DIMENSION(:) :: Coaped_tot
  REAL(KIND=dp), ALLOCATABLE, DIMENSION(:) :: Coamol_tot

  REAL(KIND=dp), ALLOCATABLE, DIMENSION(:) :: VGenotMeta_X
  REAL(KIND=dp), ALLOCATABLE, DIMENSION(:) :: VGenotMeta_Y
  REAL(KIND=dp), ALLOCATABLE, DIMENSION(:) :: CovGenotMeta_XY
  REAL(KIND=dp), ALLOCATABLE, DIMENSION(:) :: VaGenicMeta_X
  REAL(KIND=dp), ALLOCATABLE, DIMENSION(:) :: VaGenicMeta_Y
  REAL(KIND=dp), ALLOCATABLE, DIMENSION(:) :: VdGenicMeta_X
  REAL(KIND=dp), ALLOCATABLE, DIMENSION(:) :: VdGenicMeta_Y
  REAL(KIND=dp), ALLOCATABLE, DIMENSION(:) :: VaddMeta_X
  REAL(KIND=dp), ALLOCATABLE, DIMENSION(:) :: VaddMeta_Y
  REAL(KIND=dp), ALLOCATABLE, DIMENSION(:) :: CovAddMeta_XY
  REAL(KIND=dp), ALLOCATABLE, DIMENSION(:) :: VdomMeta_X
  REAL(KIND=dp), ALLOCATABLE, DIMENSION(:) :: VdomMeta_Y

  REAL(KIND=dp), ALLOCATABLE, DIMENSION(:) :: VPhenotMeta_X
  REAL(KIND=dp), ALLOCATABLE, DIMENSION(:) :: VPhenotMeta_Y
  REAL(KIND=dp), ALLOCATABLE, DIMENSION(:) :: CovPhenotMeta_XY

!  REAL(KIND=dp), ALLOCATABLE, DIMENSION(:) :: BetPop_Genot_X
!  REAL(KIND=dp), ALLOCATABLE, DIMENSION(:) :: BetPop_Genot_Y
!  REAL(KIND=dp), ALLOCATABLE, DIMENSION(:) :: WitPop_Genot_X
!  REAL(KIND=dp), ALLOCATABLE, DIMENSION(:) :: WitPop_Genot_Y

  REAL(KIND=dp), ALLOCATABLE, DIMENSION(:,:) :: allele_freq
  REAL(KIND=dp), ALLOCATABLE, DIMENSION(:,:) :: allele_freqprod
  REAL(KIND=dp), ALLOCATABLE, DIMENSION(:,:) :: allele_freqbase
  REAL(KIND=dp), ALLOCATABLE, DIMENSION(:,:) :: gene_effect
  REAL(KIND=dp), ALLOCATABLE, DIMENSION(:,:) :: Het_prod
  REAL(KIND=dp), ALLOCATABLE, DIMENSION(:,:) :: Het_base
  REAL(KIND=dp), ALLOCATABLE, DIMENSION(:,:) :: Mpop_allele_freqpop,Vpop_allele_freqpop
  REAL(KIND=dp), ALLOCATABLE, DIMENSION(:,:) :: Mpop_Fbylocus,Vpop_Fbylocus

  REAL(KIND=dp), ALLOCATABLE, DIMENSION(:,:,:) :: allele_freqpop

  REAL(KIND=dp), ALLOCATABLE, DIMENSION(:,:,:) :: bsib_X,bsib_Y,a_weight
  REAL(KIND=dp), ALLOCATABLE, DIMENSION(:,:,:) :: Fbylocus !,SFbylocus,SqFbylocus
  REAL(KIND=dp), ALLOCATABLE, DIMENSION(:,:,:) :: prod_Genot !,basepar_Genot,base_Genot
  REAL(KIND=dp), ALLOCATABLE, DIMENSION(:,:,:,:) :: par_Genot,des_Genot

  REAL(KIND=dp), ALLOCATABLE, DIMENSION(:,:) :: bparmat,hetmat,pparmat,baseparmat
  INTEGER :: bparwidth,hetwidth,pparwidth,baseparwidth

  CHARACTER(LEN=50) :: rname
  CHARACTER(LEN=30) :: infname
  CHARACTER(LEN=30) :: fname1,fname2,fname3,fname4,fname5,fname6,fname7
  CHARACTER(LEN=10) :: ctime
  CHARACTER(LEN=50) :: heading

! program uses pseudorandom number taken from a sequence of pseudorandom
! numbers uniformly distributed within the range 0 <= x < 1
! name of the function random_number

! parameters for tunning SIMULATED ANNEALING ROUTINE FOR OS_necont
! tsteps_nec_os: maximum # of loops before reaching cooled state
  INTEGER, PARAMETER :: tsteps_nec_os=1200  ! Initial (100)
! nover_nec_os: maximum # of loops per temperature level
  INTEGER, PARAMETER :: nover_nec_os=600    ! Initial (50)
! nlimit_nec_os: # of successful hits per temperature level
  INTEGER, PARAMETER :: nlimit_nec_os=300   ! Initial (20)
  REAL(KIND=dp), PARAMETER :: tini_nec_os=1.0_dp    ! Initial temperature
  REAL(KIND=dp), PARAMETER :: tfactr_nec_os=0.92_dp ! Cooling rate of temperature change
! Cooling rate: 0.9 (medium), 0.98 (slow), 0.99 (very slow)

! fine tunning simulating annealing optimizer for OptimSel subroutine
  INTEGER, PARAMETER :: tsteps_op=400
  INTEGER, PARAMETER :: nover_op=200
  INTEGER, PARAMETER :: nlimit_op=80
  REAL(KIND=dp), PARAMETER :: tini_op=1.0_dp
  REAL(KIND=dp), PARAMETER :: tfactr_op=0.9_dp

! fine tunning simulating annealing optimizer for MakeUp_Dom subroutine
  INTEGER, PARAMETER :: tsteps_dom=100
  INTEGER, PARAMETER :: nover_dom=50
  INTEGER, PARAMETER :: nlimit_dom=20
  REAL(KIND=dp), PARAMETER :: tini_dom=1.0_dp
  REAL(KIND=dp), PARAMETER :: tfactr_dom=0.9_dp

! fine tunning simulating annealing optimizer for MakeUp_LinK subroutine
  INTEGER, PARAMETER :: tsteps_lk=200
  INTEGER, PARAMETER :: nover_lk=100
  INTEGER, PARAMETER :: nlimit_lk=20
  REAL(KIND=dp), PARAMETER :: tini_lk=1.0_dp
  REAL(KIND=dp), PARAMETER :: tfactr_lk=0.9_dp

! fine tunning simulating annealing optimizer for MakeUp_additive_effects subroutine
!  INTEGER, PARAMETER :: tsteps_addeff=200
!  INTEGER, PARAMETER :: nover_addeff=100
!  INTEGER, PARAMETER :: nlimit_addeff=20
!  REAL(KIND=dp), PARAMETER :: tini_addeff=1.0_dp
!  REAL(KIND=dp), PARAMETER :: tfactr_addeff=0.9_dp
! minimum genotypic effect for favorable homozygote within the SA allocation
!  REAL(KIND=dp), PARAMETER :: min_addeff=2.0_dp
! change in genotypic effect within the SA allocation
!  REAL(KIND=dp), PARAMETER :: del_addeff=1.0_dp

! fine tunning simulating annealing optimizer for MCMating subroutine
  INTEGER, PARAMETER :: tsteps_mc=200
  INTEGER, PARAMETER :: nover_mc=100
  INTEGER, PARAMETER :: nlimit_mc=20
  REAL(KIND=dp), PARAMETER :: tini_mc=1.0_dp
  REAL(KIND=dp), PARAMETER :: tfactr_mc=0.9_dp
!==================================
  END MODULE metagenevInb2_param
!==================================
!
! MODULE 2
! COLLECTION OF BASIC STATISTICAL FUNCTIONS
!
! Collection of statistical functions for general use by Metagene routines.
! Does not contain any routines of biologic/genetic importance for simulations.
!==================================
  MODULE metagenevInb2_stat
!==================================
  SAVE
  INTEGER, PARAMETER, PRIVATE :: dp=SELECTED_REAL_KIND(14)

  CONTAINS
!==================================
  FUNCTION real_mean(values)
!==================================
  IMPLICIT NONE
  REAL(KIND=dp) :: real_mean
  INTEGER :: n
  REAL(KIND=dp), DIMENSION(:) :: values
  n=SIZE(values)
  IF (n==0) THEN
    PRINT *, 'ERROR!!, attempt to calculate mean of zero elements in',&
    &' FUNCTION real_mean'
  ENDIF
  real_mean=SUM(values)/n
!==================================
  END FUNCTION real_mean
!==================================
!==================================
  FUNCTION real_var(values)
! calculates variance of a population
!==================================
  IMPLICIT NONE
  REAL(KIND=dp) :: real_var
  INTEGER :: n
  REAL(KIND=dp), DIMENSION(:) :: values
  n=SIZE(values)
  IF (n<2) THEN
    PRINT *, 'ERROR!!, attempt to calculate variance of only one element in',&
	&' FUNCTION real_var'
  ENDIF
  IF(SUM(values**2)>((SUM(values)**2)/n))THEN
    real_var=(SUM(values**2)-(SUM(values)**2)/n)/(n)
  ELSE
    real_var=0.0_dp
  END IF
!==================================
  END FUNCTION real_var
!==================================
!==================================
  FUNCTION real_cov(data1,data2)
!==================================
  IMPLICIT NONE
  REAL(KIND=dp) :: real_cov
  INTEGER :: n
  REAL(KIND=dp), DIMENSION(:) :: data1,data2
  n=SIZE(data1)
  IF (n<2) THEN
    PRINT *,'ERROR!!, attempt to calculate covariance of only one pair in',&
    &' FUNCTION real_cov'
  ELSE IF (SIZE(data1)/=SIZE(data2)) THEN
    PRINT *,'ERROR!!, unequal number of elements for covariance in',&
    &' FUNCTION real_cov'
  ENDIF
  IF(SUM(data1*data2)==(SUM(data1)*SUM(data2))/n)THEN
    real_cov=0.0_dp
  ELSE
    real_cov=(SUM(data1*data2)-(SUM(data1)*SUM(data2))/n)/n
  END IF
!==================================
  END FUNCTION real_cov
!==================================
!==================================
  FUNCTION real_cor(data1,data2)
!==================================
  IMPLICIT NONE
  INTEGER :: n
  REAL(KIND=dp) :: real_cor
  REAL(KIND=dp) :: var_1,var_2,covar_12
  REAL(KIND=dp), DIMENSION(:) :: data1,data2
  n=SIZE(data1)
  IF (n<2) THEN
    PRINT *, 'ERROR!!, attempt to calculate correlation of only one pair in',&
    &' FUNCTION real_cor'
  ELSE IF (SIZE(data1)/=SIZE(data2)) THEN
    PRINT *, 'ERROR!!, unequal number of elements for correlation in',&
    &' FUNCTION real_cor'
  END IF
  var_1=real_var(data1)
  var_2=real_var(data2)
  covar_12=(SUM(data1*data2)-(SUM(data1)*SUM(data2))/n)/n
  IF(var_1*var_2>0.0_dp)THEN
    real_cor=covar_12/DSQRT(var_1*var_2)
  ELSE
    real_cor=0.0_dp
  END IF
!==================================
  END FUNCTION real_cor
!==================================
!==================================
  FUNCTION mean_rep(data1,elements)
!==================================
  IMPLICIT NONE
  INTEGER :: elements
  REAL(KIND=dp) :: mean_rep
  REAL(KIND=dp) :: data1
  mean_rep=data1/elements
!==================================
  END FUNCTION mean_rep
!==================================
!==================================
  FUNCTION sem_rep(data1,data2,elements)
!==================================
  IMPLICIT NONE
  INTEGER :: elements
  REAL(KIND=dp) :: sem_rep
  REAL(KIND=dp) :: data1,data2
  IF(elements<=1)THEN
    sem_rep=0.0_dp
  ELSE
    sem_rep=(data1-((data2**2)/elements))/(elements-1)
  END IF
!==================================
  END FUNCTION sem_rep
!==================================
!==================================
  FUNCTION real_reg(data1,data2)
! regression of data1 on data2
! data1 = b*data2 + e
!==================================
  IMPLICIT NONE
  INTEGER :: n
  REAL(KIND=dp) :: real_reg
  REAL(KIND=dp), DIMENSION(:) :: data1,data2
  n=SIZE(data1)
  IF (n<2) THEN
    PRINT *, 'ERROR!!, attempt to calculate regression of only one pair in',&
	  &' FUNCTION real_reg'
    STOP
  ELSE IF (SIZE(data1)/=SIZE(data2)) THEN
    PRINT *,'ERROR!!, unequal number of elements for regression in',&
	  &' FUNCTION real_reg'
    STOP
  ENDIF
  real_reg=real_cov(data1,data2)/real_var(data2)
!==================================
  END FUNCTION real_reg
!==================================
!==================================
  FUNCTION n_rec(row,col,max_dim)
!==================================
! The function n_rec converts the address of an element in an upper triangular
! matrix to the corresponding address in a 1-dimensional array
  IMPLICIT NONE
  INTEGER :: n_rec
  INTEGER :: max_dim
  INTEGER :: row,col
  n_rec=(((row-1)*max_dim)-(((row*row-row)/2)))+col
!==================================
  END FUNCTION n_rec
!==================================
!==================================
  END MODULE metagenevInb2_stat
!==================================
!
! MODULE 3
! NORMAL DISTRIBUTION TABLE
!
! Small module supplying underlying normal distribution based tabulary data.
! For general use by Metagene and its routines. 
!==================================
  MODULE metagenevInb2_normal_table
!==================================
  SAVE
  INTEGER, PARAMETER, PRIVATE :: dp=SELECTED_REAL_KIND(14)
  INTEGER, PARAMETER, PRIVATE :: rr=selected_real_kind(p=14)

  CONTAINS
!==================================
  REAL(KIND=dp) FUNCTION n_dev(x)
!==================================
  IMPLICIT NONE
  REAL(KIND=dp), INTENT(INOUT) :: x
  INTEGER :: ix
!
  ix=0
  CALL random_number(x)
  n_dev=gcef(x,ix)
  IF(ix/=0) then
    print *, 'gcef fail'
    stop
  END if
!==================================
  END FUNCTION n_dev
!==================================
!----------------------------------
  REAL(KIND=dp) FUNCTION gcef(q,ix)
! Calculates normal deviate x from lower tail proportion p
! LSR 20/07/04 (from JAW)
!----------------------------------
  IMPLICIT NONE
  INTEGER, OPTIONAL :: ix
  REAL(KIND=dp) :: q
  REAL(KIND=dp) :: p
  REAL(KIND=dp) :: pp
  REAL(KIND=dp) :: u
  REAL(KIND=dp) :: t
  REAL(KIND=dp) :: x
  REAL(KIND=dp) :: zero=0.0_dp
  REAL(KIND=dp) :: one=1.0_dp
  REAL(KIND=dp) :: half=0.5_dp
  REAL(KIND=dp) :: a1=2.515517_dp
  REAL(KIND=dp) :: a2=0.802853_dp
  REAL(KIND=dp) :: a3=0.010328_dp
  REAL(KIND=dp) :: b1=1.432788_dp
  REAL(KIND=dp) :: b2=0.189269_dp
  REAL(KIND=dp) :: b3=0.001308_dp

  p=REAL(q,kind=dp)
  SELECT CASE((p>=zero).and.(p<=one))
  CASE(.true.)
  IF(PRESENT(ix)) ix=0
  IF(p>=one) THEN
    gcef=7.0_dp                 !	JAW
  ELSE IF(p<1.0e-10_dp) THEN
    gcef=-7.0_dp                !	JAW
  ELSE
! calculates for probabilities gt half by using remainder
    IF(p>half) THEN
      pp=one-p
    ELSE
      pp=p
    END IF
    u=LOG(one/(pp*pp))
    t=DSQRT(u)
    x=(a1+(a2*t)+(a3*u))
    x=x/(one+(b1*t)+(b2*u)+b3*EXP(3.0_dp*LOG(t)))
    IF(p>half) THEN
      gcef=t-x
    ELSE
      gcef=x-t
    END IF
  END IF

  CASE DEFAULT
  IF(PRESENT(ix)) ix=1
    PRINT *, 'GCEF: probability out of bounds; ignore results'
    gcef=zero
  END SELECT
!----------------------------------
  END FUNCTION gcef
!----------------------------------
!==================================
  END MODULE metagenevInb2_normal_table
!==================================
!
! MODULE 4
! METAGENE SIMULATION ROUTINES
!
! Module carrying the all the routines and functions vital for performing Metagene simulations.   
! These facilitate the simulations of all biologic and genetic processes that are simulated.
! Some routines also organizes the setup of simulation replicates and the memory archiving
! of their results. 
!==================================
  MODULE metagenevInb2_routines
!==================================
  USE metagenevInb2_param
  USE metagenevInb2_stat
  USE metagenevInb2_normal_table
  SAVE

  CONTAINS
!==================================
  SUBROUTINE shuffle(targetarr,arrsz)
! Created by HRH 08/03/13. Basic routine to shuffle an array of IDs into
! randomisation. WARNING! Never subject arrays where original order must be
! preserved to this routine
!==================================
  IMPLICIT NONE
  INTEGER :: i,pos,trans
  REAL(KIND=dp) :: xrand
  INTEGER, INTENT(IN) :: arrsz
  INTEGER, DIMENSION(arrsz), INTENT(INOUT) :: targetarr

  DO i=1,arrsz
    CALL random_number(xrand)
    pos=FLOOR(xrand*REAL(arrsz,dp))+1
    trans=targetarr(i)
    targetarr(i)=targetarr(pos)
    targetarr(pos)=trans
  END DO

!==================================
  END SUBROUTINE shuffle
!==================================
!==================================
  SUBROUTINE freqini_allocation
!==================================
! allocates initial allele frequencies,
! either from uniform distribution of
! intermediate frequencies, or from random
! distribution of frequencies, observing
! upper and lower bounds
!==================================
  IMPLICIT NONE
  INTEGER :: i

  IF(freqini_dist==1)THEN
    DO i=1,nloci_sel
      CALL random_number(xrand)
      freqini_vector(i)=xrand*(fqini_MAX-fqini_MIN)+fqini_MIN
    END DO
  ELSE IF(freqini_dist==0)THEN
    FORALL(i=1:nloci_sel) freqini_vector(i)=0.5_dp
  END IF
!==================================
  END SUBROUTINE freqini_allocation
!==================================
!==================================
  SUBROUTINE setup_base
! Updated HRH 07/03/13 in order to give neutral loci unique alleles also across
! populations. Observe that the current version also creates founders to the
! base population in nucleus breeding, but this split will not be visible until
! time=2 at the earliest.
!==================================
  IMPLICIT NONE
  INTEGER :: i,j,k,m

  !Zerosetting all individual pedigree variables that will be used in a replicate
  DO i=1,(tmax*(CandperGener+CandperBase)+tot_founder+base_founder)
    ped(i)%self=0
    ped(i)%dad=0
    ped(i)%mum=0
    ped(i)%gener=0

!   IMPORTANT for function of %rank
!   %rank indicates the position of the candidate in its
!   generation, in between 1 and CandperPop. The same position
!   is allocated for this candidate in the matrices par_genome,
!   newa, olda, par_alcopies, par_Genot

    ped(i)%rank=0
    ped(i)%pop=0
    ped(i)%contrib=0
    ped(i)%prod_contrib=0
    ped(i)%base_contrib=0
    ped(i)%AddVal_X=0.0_dp
    ped(i)%AddVal_Y=0.0_dp
    ped(i)%DomDev_X=0.0_dp
    ped(i)%DomDev_Y=0.0_dp
    ped(i)%GenotVal_X=0.0_dp
    ped(i)%GenotVal_Y=0.0_dp
    ped(i)%ptype_X=0.0_dp
    ped(i)%ptype_Y=0.0_dp
    ped(i)%index_X=0.0_dp
    ped(i)%index_Y=0.0_dp
    ped(i)%index_XY=0.0_dp
    ped(i)%fiped=0.0_dp
    ped(i)%fimol=0.0_dp
  END DO

  FORALL(i=1:num_pops,j=1:CandperPop+CandperBase,k=1:nloci_tot,m=1:2) par_genome(i,j,k,m)=0
  FORALL(i=1:num_pops,j=1:CandperPop,k=1:nloci_sel) par_alcopies(i,j,k)=0
  FORALL(i=1:num_pops,j=1:CandperPop,k=1:nloci_sel,m=1:2) par_Genot(i,j,k,m)=0.0_dp
  FORALL(i=1:num_pops,j=1:SIZE(sel_sires,DIM=2)) sel_sires(i,j)=0
  FORALL(i=1:num_pops,j=1:SIZE(sel_dams,DIM=2)) sel_dams(i,j)=0

! FOUNDERS ARE SORTED 1) BY POPULATION AND 2) BY SEX

  time=0
  jlast=0           !Signifies the ID of the last created founder
  jlast_prod=0

  ! Pedigree and genome setup for founders
  IF(mono_dioecious==0)THEN
    DO m=1,num_pops
      DO i=1,pop_founder+base_founder
        jlast=jlast+1
        ped(jlast)%self=jlast   !Founder ID assignment
        ped(jlast)%dad=0        !Founders are assumed to be unrelated
        ped(jlast)%mum=0
        ped(jlast)%pop=m
        ped(jlast)%gener=time
        ped(jlast)%sex='x'
        counter=0

        !Random genotype assigment for all selection loci
        selected_loci_unisexuals: DO j=1,nloci_tot,2
          counter=counter+1
          selected_loci_allele_unisexuals: DO k=1,2
            CALL random_number(xrand)
            IF(xrand<freqini_vector(counter))THEN
              par_genome(m,i,j,k)=1
            ELSE IF(xrand>=freqini_vector(counter))THEN
              par_genome(m,i,j,k)=0
            END IF
          END DO selected_loci_allele_unisexuals
        END DO selected_loci_unisexuals

        !Unique genotype assignment for neutral markers
        neutral_loci_unisexuals: DO j=2,nloci_tot,2
          par_genome(m,i,j,1)=2*jlast-1
          par_genome(m,i,j,2)=2*jlast
        END DO neutral_loci_unisexuals

        sel_sires(m,i)=jlast !All founders are automatically selected
        sel_dams(m,i)=jlast  ! equal vector to sel_sires
        ped(jlast)%contrib=fconf+fconm !All founders will automatically contribute
        ped(jlast)%rank=i
      END DO ! number of founders by population
    END DO ! m=1,num_pops
  ELSE IF(mono_dioecious==1)THEN
    DO m=1,num_pops
!     loop sires
      DO i=1,mnum ! number of sires by population
        jlast=jlast+1
        ped(jlast)%self=jlast     !Founder father ID assignment
        ped(jlast)%dad=0          !Founders are assumed to be unrelated
        ped(jlast)%mum=0
        ped(jlast)%pop=m
        ped(jlast)%gener=time
        ped(jlast)%sex='m'
        counter=0

        !Random genotype assigment for all selection loci
        selected_loci_sires: DO j=1,nloci_tot,2
          counter=counter+1
          selected_loci_allele_sires: DO k=1,2
            CALL random_number(xrand)
            IF(xrand<freqini_vector(counter))THEN
              par_genome(m,i,j,k)=1
            ELSE IF(xrand>=freqini_vector(counter))THEN
              par_genome(m,i,j,k)=0
            END IF
          END DO selected_loci_allele_sires
        END DO selected_loci_sires

        !Unique genotype assignment for neutral markers
        neutral_loci_sires: DO j=2,nloci_tot,2
          par_genome(m,i,j,1)=2*jlast-1
          par_genome(m,i,j,2)=2*jlast
        END DO neutral_loci_sires

        sel_sires(m,i)=jlast    !All founders are automatically selected
        ped(jlast)%rank=i
      END DO ! number of sires by population

!     loop dams
      DO i=1,fnum ! number of dams by population
        jlast=jlast+1
        ped(jlast)%self=jlast      !Founder mother ID assignment
        ped(jlast)%dad=0           !Founders are assumed to be unrelated
        ped(jlast)%mum=0
        ped(jlast)%pop=m
        ped(jlast)%gener=time
        ped(jlast)%sex='f'
        counter=0

        !Random genotype assigment for all selection loci
        selected_loci_dams: DO j=1,nloci_tot,2
          counter=counter+1
          selected_loci_allele_dams: DO k=1,2
            CALL random_number(xrand)
            IF(xrand<freqini_vector(counter))THEN
              par_genome(m,i+mnum,j,k)=1
            ELSE IF(xrand>=freqini_vector(counter))THEN
              par_genome(m,i+mnum,j,k)=0
            END IF
          END DO selected_loci_allele_dams
        END DO selected_loci_dams

        !Unique genotype assignment for neutral markers
        neutral_loci_dams: DO j=2,nloci_tot,2
          par_genome(m,i+mnum,j,1)=2*jlast-1
          par_genome(m,i+mnum,j,2)=2*jlast
        END DO neutral_loci_dams

        sel_dams(m,i)=jlast      !All founders are automatically selected
        ped(jlast)%rank=i+mnum
      END DO ! number of dams by population
    END DO ! m=1,num_pops
  END IF ! mono_dioecious, whether 0 or 1

  IF(base_founder>0)THEN  !If nucleus breeding, further additions will be made

    FORALL(j=1:SIZE(sel_sir_base)) sel_sir_base(j)=0
    FORALL(j=1:SIZE(sel_dam_base)) sel_dam_base(j)=0

    ! Pedigree and genome setup for base population founders
!    IF(mono_dioecious==0)THEN
!      DO i=1,base_founder
!        jlast=jlast+1
!        ped(jlast)%self=jlast   !Founder ID assignment
!        ped(jlast)%dad=0        !Founders are assumed to be unrelated
!        ped(jlast)%mum=0
!        ped(jlast)%pop=2     !Nucleus individuals are considered to belong to pop 2
!        ped(jlast)%gener=time
!        ped(jlast)%sex='x'
!        counter=0

        !Random genotype assigment for all selection loci
!        selbase_loci_unisexuals: DO j=1,nloci_tot,2
!          counter=counter+1
!          selbase_loci_allele_unisexuals: DO k=1,2
!            CALL random_number(xrand)
!            IF(xrand<freqini_vector(counter))THEN
!              par_genome(1,jlast,j,k)=1
!            ELSE IF(xrand>=freqini_vector(counter))THEN
!              par_genome(1,jlast,j,k)=0
!            END IF
!          END DO selbase_loci_allele_unisexuals
!        END DO selbase_loci_unisexuals

        !Unique genotype assignment for neutral markers, base population
!        neutral_loci_unisexbase: DO j=2,nloci_tot,2
!          par_genome(1,jlast,j,1)=2*jlast-1
!          par_genome(1,jlast,j,2)=2*jlast
!        END DO neutral_loci_unisexbase

 !       sel_sir_base(i)=jlast !All founders are automatically selected
 !       sel_dam_base(i)=jlast !equal vector to sel_sires
 !       ped(jlast)%base_contrib=fconf_base+fconm_base !All founders will automatically contribute
 !       ped(jlast)%rank=jlast
 !     END DO ! number of founders in base
 !   ELSE IF(mono_dioecious==1)THEN
 !    loop sires
 !     DO i=1,mnum_base+mnum_ntb ! number of sires by population
 !       jlast=jlast+1
 !       ped(jlast)%self=jlast     !Founder father ID assignment
 !       ped(jlast)%dad=0          !Founders are assumed to be unrelated
 !       ped(jlast)%mum=0
 !       ped(jlast)%pop=2
 !       ped(jlast)%gener=time
 !       ped(jlast)%sex='m'
 !       counter=0
        !Random genotype assigment for all selection loci
 !       selbase_loci_sires: DO j=1,nloci_tot,2
 !         counter=counter+1
 !         selbase_loci_allele_sires: DO k=1,2
 !           CALL random_number(xrand)
 !           IF(xrand<freqini_vector(counter))THEN
 !             par_genome(1,jlast,j,k)=1
 !           ELSE IF(xrand>=freqini_vector(counter))THEN
 !             par_genome(1,jlast,j,k)=0
 !           END IF
 !         END DO selbase_loci_allele_sires
 !       END DO selbase_loci_sires
        !Unique genotype assignment for neutral markers
 !       neutral_loci_sires_base: DO j=2,nloci_tot,2
 !         par_genome(1,jlast,j,1)=2*jlast-1
 !         par_genome(1,jlast,j,2)=2*jlast
 !       END DO neutral_loci_sires_base
 !       sel_sir_base(i)=jlast    !All founders are automatically selected
 !       ped(jlast)%rank=jlast
 !     END DO ! number of sires by population
!     loop dams
 !     DO i=1,fnum_base+fnum_ntb ! number of dams by population
 !       jlast=jlast+1
!        ped(jlast)%self=jlast      !Founder mother ID assignment
!        ped(jlast)%dad=0           !Founders are assumed to be unrelated
!        ped(jlast)%mum=0
!        ped(jlast)%pop=2
!        ped(jlast)%gener=time
!        ped(jlast)%sex='f'
!        counter=0
        !Random genotype assigment for all selection loci
!        selbase_loci_dams: DO j=1,nloci_tot,2
!          counter=counter+1
!          selbase_loci_allele_dams: DO k=1,2
!            CALL random_number(xrand)
!            IF(xrand<freqini_vector(counter))THEN
!              par_genome(1,jlast,j,k)=1
!            ELSE IF(xrand>=freqini_vector(counter))THEN
!              par_genome(1,jlast,j,k)=0
!            END IF
!          END DO selbase_loci_allele_dams
!        END DO selbase_loci_dams

        !Unique genotype assignment for neutral markers
!        neutral_loci_dams_base: DO j=2,nloci_tot,2
!          par_genome(1,jlast,j,1)=2*jlast-1
!          par_genome(1,jlast,j,2)=2*jlast
!        END DO neutral_loci_dams_base

!        sel_dam_base(i)=jlast      !All founders are automatically selected
!        ped(jlast)%rank=jlast
!      END DO ! number of dams by population
!    END IF ! mono_dioecious, whether 0 or 1

  END IF ! base population

!==================================
  END SUBROUTINE setup_base
!==================================
!==================================
  SUBROUTINE resume_base
! Updated 07/03/13 to accomodate nucleus breeding
!==================================
  IMPLICIT NONE
  INTEGER :: i,j,k,m

!   reset all individuals except the founders

  DO i=tot_founder+base_founder+1,(tmax*(CandperGener+CandperBase))+tot_founder+base_founder
    ped(i)%self=0
    ped(i)%dad=0
    ped(i)%mum=0
    ped(i)%gener=0

!   IMPORTANT for function of %rank
!   %rank indicates the position of the candidate in its
!   generation, in between 1 and CandperPop. The same position
!   is allocated for this candidate in the matrices par_genome,
!   newa, olda, par_alcopies, par_Genot

    ped(i)%rank=0
    ped(i)%pop=0
    ped(i)%contrib=0
    ped(i)%prod_contrib=0
    ped(i)%base_contrib=0
    ped(i)%AddVal_X=0.0_dp
    ped(i)%AddVal_Y=0.0_dp
    ped(i)%DomDev_X=0.0_dp
    ped(i)%DomDev_Y=0.0_dp
    ped(i)%GenotVal_X=0.0_dp
    ped(i)%GenotVal_Y=0.0_dp
    ped(i)%ptype_X=0.0_dp
    ped(i)%ptype_Y=0.0_dp
    ped(i)%index_X=0.0_dp
    ped(i)%index_Y=0.0_dp
    ped(i)%index_XY=0.0_dp
    ped(i)%fiped=0.0_dp
    ped(i)%fimol=0.0_dp
  END DO

  FORALL(i=1:num_pops,j=1:CandperPop+CandperBase,k=1:nloci_sel) par_alcopies(i,j,k)=0
  FORALL(i=1:num_pops,j=1:CandperPop+CandperBase,k=1:nloci_sel,m=1:2) par_Genot(i,j,k,m)=0.0_dp
  FORALL(i=1:num_pops,j=1:SIZE(sel_sires,DIM=2)) sel_sires(i,j)=0
  FORALL(i=1:num_pops,j=1:SIZE(sel_dams,DIM=2)) sel_dams(i,j)=0

! FOUNDERS ARE SORTED 1) BY POPULATION AND 2) BY SEX

  time=0
  jlast=0
  jlast_prod=0
  IF(mono_dioecious==0)THEN
    DO m=1,num_pops
      DO i=1,pop_founder+base_founder
        jlast=jlast+1
        !Setting new founder genome as equivalent to the archived one
        FORALL(j=1:nloci_tot,k=1:2) par_genome(m,i,j,k)=founder_genome(m,i,j,k)
        sel_sires(m,i)=jlast ! All founders are automatically selected
        sel_dams(m,i)=jlast  ! equal vector to sel_sires
        ped(jlast)%rank=i
      END DO ! number of founders by population
    END DO ! m=1,num_pops
  ELSE IF(mono_dioecious==1)THEN
    DO m=1,num_pops
!     loop sires
      DO i=1,mnum ! number of sires by population
        jlast=jlast+1
        !Setting new founder genome as equivalent to the archived one
        FORALL(j=1:nloci_tot,k=1:2) par_genome(m,i,j,k)=founder_genome(m,i,j,k)
        sel_sires(m,i)=jlast ! All founders are automatically selected
        ped(jlast)%rank=i
      END DO ! number of sires by population
!     loop dams
      DO i=1,fnum ! number of dams by population
        jlast=jlast+1
        !Setting new founder genome as equivalent to the archived one
        FORALL(j=1:nloci_tot,k=1:2) par_genome(m,i+mnum,j,k)=founder_genome(m,i+mnum,j,k)
        sel_dams(m,i)=jlast  ! All founders are automatically selected
        ped(jlast)%rank=i+mnum
      END DO ! number of dams by population
    END DO ! m=1,num_pops
  END IF ! mono_dioecious, whether 0 or 1

  IF(base_founder>0)THEN  !If nucleus breeding is attempted

    FORALL(j=1:SIZE(sel_sir_base)) sel_sir_base(j)=0
    FORALL(j=1:SIZE(sel_dam_base)) sel_dam_base(j)=0

!   FOUNDERS ARE SORTED 1) BY POPULATION AND 2) BY SEX

!    IF(mono_dioecious==0)THEN
!      DO i=1,base_founder
!        jlast=jlast+1
        !Setting new founder genome as equivalent to the archived one
!        FORALL(j=1:nloci_tot,k=1:2) par_genome(1,jlast,j,k)=founder_genome(1,jlast,j,k)
!        sel_sir_base(i)=jlast ! All founders are automatically selected
!        sel_dam_base(i)=jlast  ! equal vector to sel_sires
!        ped(jlast)%rank=jlast
!      END DO ! number of founders by population
!    ELSE IF(mono_dioecious==1)THEN
!     loop sires
!      DO i=1,mnum_base+mnum_ntb ! number of sires by population
!        jlast=jlast+1
!        !Setting new founder genome as equivalent to the archived one
!        FORALL(j=1:nloci_tot,k=1:2) par_genome(1,jlast,j,k)=founder_genome(1,jlast,j,k)
!        sel_sir_base(i)=jlast ! All founders are automatically selected
!        ped(jlast)%rank=jlast
!      END DO ! number of sires by population
!     loop dams
!      DO i=1,fnum_base+fnum_ntb ! number of dams by population
!        jlast=jlast+1
        !Setting new founder genome as equivalent to the archived one
!        FORALL(j=1:nloci_tot,k=1:2) par_genome(1,jlast,j,k)=founder_genome(1,jlast,j,k)
!        sel_dam_base(i)=jlast  ! All founders are automatically selected
!        ped(jlast)%rank=jlast
!      END DO ! number of dams by population
!    END IF ! mono_dioecious, whether 0 or 1

  END IF

!==================================
  END SUBROUTINE resume_base
!==================================
!==================================
  SUBROUTINE founder_coa_reset
! HRH 27/12/12.
! Resets relationship matrix in both nucleus and founder populations
!==================================
  IMPLICIT NONE
  INTEGER :: i,j
  INTEGER :: rec_tria1
  INTEGER :: popsize

  popsize = pop_founder+base_founder

  newa=0.0_dp
  DO i=1,num_pops
    DO j=1,popsize
      rec_tria1=n_rec(j,j,CandperPop+CandperBase)
!     these are additive relationships
!     therefore double as much as kinships
      newa(i,rec_tria1)=1.0_dp
    END DO
  END DO

  FORALL(i=1:num_pops) Fiped_tot(i,1)=0.0_dp
! these are kinships: half of additive relationships
  FORALL(i=1:num_pops) Coaped(i,1)=0.5_dp/popsize
  FORALL(i=1:num_pops) Coamol(i,1)=0.5_dp/popsize

!  IF(base_founder>0)THEN   !In case nucleus breeding is attempted

!    Fiped_tot_base(1)=0.0_dp
!   these are kinships: half of additive relationships
!    Coaped_base(1)=0.5_dp/base_founder
!    Coamol_base(1)=0.5_dp/base_founder

!  END IF

!==================================
  END SUBROUTINE founder_coa_reset
!==================================
!==================================
  SUBROUTINE MakeUp_Dom
! created LSR 15/09/03
! modified to allow monoecious LSR 21/07/09
! makes up genotypes of founders
! by changing dominance deviations
! in such a way that a given ratio
! Va/Vd is approached, by using a
! simulated annealing algorithm
! Updated by HRH 07/03/13 to accomodate nucleus breeding
!==================================
  IMPLICIT NONE
  INTEGER :: imain,jmain,kmain
  INTEGER :: nsucc_dom,trait_counter
  REAL(KIND=dp) :: fbest_dom,score_dom,del_dom
  REAL(KIND=dp) :: temp_dom,u_dom
  REAL(KIND=dp), ALLOCATABLE, DIMENSION(:,:) :: best_dom,trial_dom

  ALLOCATE(best_dom(nloci_sel,4))
  ALLOCATE(trial_dom(nloci_sel,4))

  FORALL(imain=1:nloci_sel,jmain=1:4) best_dom(imain,jmain)=0.0_dp
  FORALL(imain=1:nloci_sel,jmain=1:4) trial_dom(imain,jmain)=0.0_dp
  FORALL(imain=1:nloci_sel,jmain=1:4) best_dom(imain,jmain)=gene_effect(imain,jmain)

! simulated annealing algorithm
  DO kmain=1,n_traits
    trait_counter=kmain
    temp_dom=tini_dom
    fbest_dom=dom_funct(best_dom,trait_counter)
    across_tdom: DO imain=1, tsteps_dom
      nsucc_dom=0
      within_tdom: DO jmain=1, nover_dom
        trial_dom=best_dom
        CALL dom_trans(trial_dom,trait_counter)
        score_dom=dom_funct(trial_dom,trait_counter)
        del_dom=score_dom-fbest_dom
        CALL random_number(u_dom)
        IF((del_dom<=0.0_dp).OR.(u_dom<exp(-del_dom/temp_dom)))THEN
          nsucc_dom=nsucc_dom+1
          fbest_dom=score_dom
          best_dom=trial_dom
        END IF
        IF(nsucc_dom>=nlimit_dom) EXIT within_tdom
      END DO within_tdom
      IF(nsucc_dom==0) EXIT across_tdom
      temp_dom=temp_dom*tfactr_dom
    END DO across_tdom
!    DO imain=1,nloci_sel
!      IF(gene_type(imain)==2)THEN
!        best_dom(imain,4)=-best_dom(imain,2)
!      END IF
!    END DO ! imain=1,nloci_sel
    FORALL(imain=1:nloci_sel,jmain=1:4) gene_effect(imain,jmain)=best_dom(imain,jmain)
  END DO ! kmain=1,n_traits

  DEALLOCATE(best_dom,trial_dom)

  CONTAINS
!==================================
  SUBROUTINE dom_trans(trans_domin,trans_trait)
! randomly chooses a locus and
! a dominance deviation value
! IF(trait==1) samples locus w/gene_type==1 OR 2
! IF(trait==2) samples locus w/gene_type==3 OR 2
!==================================
  INTEGER, INTENT(IN) :: trans_trait
  INTEGER, ALLOCATABLE, DIMENSION(:) :: trans_ploc
  INTEGER :: trans_locus,trans_nloc,i_trans
  REAL(KIND=dp), DIMENSION(:,:), INTENT(INOUT) :: trans_domin

  counter=0
  IF(trans_trait==1)THEN
    trans_nloc=COUNT(gene_type==1)+COUNT(gene_type==2)
    ALLOCATE(trans_ploc(trans_nloc))
    FORALL(i_trans=1:trans_nloc) trans_ploc(i_trans)=0
    DO i_trans=1,nloci_sel
      IF((gene_type(i_trans)==1).OR.(gene_type(i_trans)==2))THEN
        counter=counter+1
        trans_ploc(counter)=i_trans
      END IF
    END DO
    CALL random_number(xrand)
    i_trans=FLOOR(xrand*REAL(trans_nloc,dp))+1
    trans_locus=trans_ploc(i_trans)
    CALL random_number(xrand)
    trans_domin(trans_locus,2)=xrand*(dom_MAX-dom_MIN)+dom_MIN
  ELSE IF(trans_trait==2)THEN
    trans_nloc=COUNT(gene_type==2)+COUNT(gene_type==3)
    ALLOCATE(trans_ploc(trans_nloc))
    FORALL(i_trans=1:trans_nloc) trans_ploc(i_trans)=0
    DO i_trans=1,nloci_sel
      IF(gene_type(i_trans)==3)THEN
        counter=counter+1
        trans_ploc(counter)=i_trans
      END IF
    END DO
    CALL random_number(xrand)
    i_trans=FLOOR(xrand*REAL(trans_nloc,dp))+1
    trans_locus=trans_ploc(i_trans)
    CALL random_number(xrand)
    trans_domin(trans_locus,4)=xrand*(dom_MAX-dom_MIN)+dom_MIN
  END IF

  DEALLOCATE(trans_ploc)
!==================================
  END SUBROUTINE dom_trans
!==================================
!==================================
  FUNCTION dom_funct(funct_effect,funct_trait)
! calculates the global Va and Vd
! in the whole metapopulation
!==================================
  REAL(KIND=dp) :: dom_funct
  REAL(KIND=dp) :: alpha,rvar1,rvar2
  REAL(KIND=dp) :: ratio_var
  INTEGER :: i,j,k
  INTEGER :: self_rank,self_pop
  INTEGER, INTENT(IN) :: funct_trait
  REAL(KIND=dp), ALLOCATABLE, DIMENSION(:) :: genotypes, copies
  REAL(KIND=dp), ALLOCATABLE, DIMENSION(:) :: data_1,data_2
  REAL(KIND=dp), ALLOCATABLE, DIMENSION(:) :: Va_by_loc,Vd_by_loc
  REAL(KIND=dp), DIMENSION(:,:), INTENT(IN) :: funct_effect

  ALLOCATE(genotypes(tot_founder+base_founder),copies(tot_founder+base_founder))
  ALLOCATE(data_1(tot_founder+base_founder),data_2(tot_founder+base_founder))
  ALLOCATE(Va_by_loc(nloci_sel),Vd_by_loc(nloci_sel))

  DO k=1,num_pops
    DO i=1,jlast
      counter=0
      self_rank=ped(i)%rank
      DO j=1,nloci_tot,2
        counter=counter+1
        par_alcopies(k,self_rank,counter)=SUM(par_genome(k,self_rank,j,:))
        IF(gene_type(counter)==1)THEN
          IF(par_alcopies(k,self_rank,counter)==0)THEN
            par_Genot(k,self_rank,counter,1)=-funct_effect(counter,1)
          ELSE IF(par_alcopies(k,self_rank,counter)==1)THEN
            par_Genot(k,self_rank,counter,1)=funct_effect(counter,2)
          ELSE IF(par_alcopies(k,self_rank,counter)==2)THEN
            par_Genot(k,self_rank,counter,1)=funct_effect(counter,1)
          END IF
        ELSE IF(gene_type(counter)==2)THEN
          IF(par_alcopies(k,self_rank,counter)==0)THEN
            par_Genot(k,self_rank,counter,1)=-funct_effect(counter,1)
            par_Genot(k,self_rank,counter,2)=-funct_effect(counter,3)
          ELSE IF(par_alcopies(k,self_rank,counter)==1)THEN
            par_Genot(k,self_rank,counter,1)=funct_effect(counter,2)
            par_Genot(k,self_rank,counter,2)=funct_effect(counter,4)
          ELSE IF(par_alcopies(k,self_rank,counter)==2)THEN
            par_Genot(k,self_rank,counter,1)=funct_effect(counter,1)
            par_Genot(k,self_rank,counter,2)=funct_effect(counter,3)
          END IF
        ELSE IF(gene_type(counter)==3)THEN
          IF(par_alcopies(k,self_rank,counter)==0)THEN
            par_Genot(k,self_rank,counter,2)=-funct_effect(counter,3)
          ELSE IF(par_alcopies(k,self_rank,counter)==1)THEN
            par_Genot(k,self_rank,counter,2)=funct_effect(counter,4)
          ELSE IF(par_alcopies(k,self_rank,counter)==2)THEN
            par_Genot(k,self_rank,counter,2)=funct_effect(counter,3)
          END IF
        END IF
      END DO
    END DO
  END DO

  counter=0
  FORALL(i=1:nloci_sel) Va_by_loc(i)=0.0_dp
  FORALL(i=1:nloci_sel) Vd_by_loc(i)=0.0_dp
  FORALL(i=1:tot_founder+base_founder) genotypes(i)=0.0_dp
  FORALL(i=1:tot_founder+base_founder) copies(i)=0.0_dp
  FORALL(i=1:tot_founder+base_founder) data_1(i)=0.0_dp
  FORALL(i=1:tot_founder+base_founder) data_2(i)=0.0_dp

  IF(funct_trait==1)THEN
    DO i=1,nloci_sel
      IF((gene_type(i)==1).OR.(gene_type(i)==2))THEN
        counter=counter+1
        DO k=1,jlast
          self_rank=ped(k)%rank
          self_pop=ped(k)%pop
          genotypes(k)=par_Genot(self_pop,self_rank,i,1)
          copies(k)=REAL(par_alcopies(self_pop,self_rank,i),dp)
        END DO
        IF(real_var(copies)==0.0_dp) alpha=0.0_dp
        IF(real_var(copies)>0.0_dp) alpha=real_reg(genotypes,copies)
        FORALL(j=1:tot_founder+base_founder) data_2(j)=alpha*copies(j)
        rvar1=real_mean(genotypes)
        rvar2=real_mean(data_2)
        FORALL(j=1:tot_founder+base_founder) data_1(j)=data_2(j)+rvar1-rvar2
        Va_by_loc(counter)=real_var(data_1)
        FORALL(j=1:tot_founder+base_founder) data_2(j)=genotypes(j)-data_1(j)
        rvar2=real_mean(data_2)
        FORALL(j=1:tot_founder+base_founder) data_1(j)=data_2(j)-rvar2
        Vd_by_loc(counter)=real_var(data_1)
      END IF
    END DO
  ELSE IF(funct_trait==2)THEN
    DO i=1,nloci_sel
      IF((gene_type(i)==2).OR.(gene_type(i)==3))THEN
        counter=counter+1
        DO k=1,jlast
          self_rank=ped(k)%rank
          self_pop=ped(k)%pop
          genotypes(k)=par_Genot(self_pop,self_rank,i,2)
          copies(k)=REAL(par_alcopies(self_pop,self_rank,i),dp)
        END DO
        IF(real_var(copies)==0.0_dp) alpha=0.0_dp
        IF(real_var(copies)>0.0_dp) alpha=real_reg(genotypes,copies)
        FORALL(j=1:tot_founder+base_founder) data_2(j)=alpha*copies(j)
        rvar1=real_mean(genotypes)
        rvar2=real_mean(data_2)
        FORALL(j=1:tot_founder+base_founder) data_1(j)=data_2(j)+rvar1-rvar2
        Va_by_loc(counter)=real_var(data_1)
        FORALL(j=1:tot_founder+base_founder) data_2(j)=genotypes(j)-data_1(j)
        rvar2=real_mean(data_2)
        FORALL(j=1:tot_founder+base_founder) data_1(j)=data_2(j)-rvar2
        Vd_by_loc(counter)=real_var(data_1)
      END IF
    END DO
  END IF

  ratio_var=SUM(Va_by_loc)/SUM(Vd_by_loc)
  dom_funct=(ratio_var-ratio_tag)*(ratio_var-ratio_tag)

  DEALLOCATE(genotypes,copies)
  DEALLOCATE(data_1,data_2)
  DEALLOCATE(Va_by_loc,Vd_by_loc)
!==================================
  END FUNCTION dom_funct
!==================================
!==================================
  END SUBROUTINE MakeUp_Dom
!==================================
!==================================
  SUBROUTINE MakeUp_LinK
! LSR 30/05/2011
! makes up chromosomes of founders
! in such way that a given genetic
! correlation is attained, by using
! a simulated annealing algorithm
! Updated HRH 07/03/13 to accomodate nucleus breeding
!==================================

  IMPLICIT NONE
  INTEGER :: i_lk,j_lk,k_lk,m_lk,n_lk
  INTEGER, ALLOCATABLE, DIMENSION(:,:,:) :: best_lk,trial_lk
  REAL(KIND=dp) :: fbest_lk,score_lk,del_lk
  REAL(KIND=dp) :: temp_lk,u_lk

  !Allocation of local variables
  ALLOCATE(best_lk(tot_founder+base_founder,nloci_sel,2))
  ALLOCATE(trial_lk(tot_founder+base_founder,nloci_sel,2))

  DO k_lk=1,num_pops  !For each population DO:

  !The selective genomes of all founders in population k_lk are accessed and
  ! assigned to a prior solution matrix.
    n_lk=0
    DO i_lk=1,tot_founder+base_founder    !For each founder do:
      n_lk=n_lk+1
      m_lk=0
      DO j_lk=1,nloci_tot,2  !For each selection locus do:
        m_lk=m_lk+1
        best_lk(n_lk,m_lk,1)=0
        best_lk(n_lk,m_lk,2)=0
        best_lk(n_lk,m_lk,1)=par_genome(k_lk,i_lk,j_lk,1)
        best_lk(n_lk,m_lk,2)=par_genome(k_lk,i_lk,j_lk,2)
      END DO
    END DO

!   Simulated annealing algorithm
    temp_lk=tini_lk
    fbest_lk=lk_funct(best_lk)
    across_tlk: DO i_lk=1, tsteps_lk   !Across temperatures do:
      m_lk=0

      within_tlk: DO j_lk=1, nover_lk  !Within temperatures do:

!       IF(fbest_lk<0.0001_dp) EXIT within_tlk  !If close to solution stop SA
        trial_lk=best_lk            !Assign prior solution to trial solution
        CALL lk_trans(trial_lk)     !Introduce mutation
        score_lk=lk_funct(trial_lk) !Evaluate rG deviation of trial solution
        del_lk=score_lk-fbest_lk    !Evaluate improvement

        !If the trial score is better or due to SA-luck the trial solution
        !will be accepted as a new prior and best solution
        CALL random_number(u_lk)
        IF((del_lk<=0.0_dp).OR.(u_lk<exp(-del_lk/temp_lk)))THEN
          m_lk=m_lk+1
          fbest_lk=score_lk
          best_lk=trial_lk
        END IF

        !If there are too many accepted mutations, stop using this temperature
        IF(m_lk>=nlimit_lk) EXIT within_tlk

      END DO within_tlk

      !If there are no accepted mutations, stop SA
      IF(m_lk==0) EXIT across_tlk
!     IF(fbest_lk<0.0001_dp) EXIT across_tlk   !If close to solution stop SA
      temp_lk=temp_lk*tfactr_lk    !Decrease temperature by factor

    END DO across_tlk

    ! Assign the optimized solution to the founder genome
    n_lk=0
    DO i_lk=1,tot_founder+base_founder !For each founder do:
      n_lk=n_lk+1
      m_lk=0
      DO j_lk=1,nloci_tot,2 !For every selection locus do:
        m_lk=m_lk+1
        par_genome(k_lk,i_lk,j_lk,1)=best_lk(n_lk,m_lk,1)
        par_genome(k_lk,i_lk,j_lk,2)=best_lk(n_lk,m_lk,2)
      END DO
    END DO

  END DO

  DEALLOCATE(best_lk,trial_lk)

  CONTAINS
!==================================
  SUBROUTINE lk_trans(trans_vec)
! randomly choose two candidates
! and one locus
!==================================
  INTEGER, DIMENSION(:,:,:), INTENT(INOUT) :: trans_vec
  INTEGER :: swap1,swap2,swaplocus
  INTEGER, DIMENSION(2) :: allele

! Randomly chooses a founder
  CALL random_number(xrand)
  swap1=FLOOR(xrand*REAL(tot_founder+base_founder,dp))+1
  swap2=swap1

! Randomly choose another founder but ensure it is not the same
  DO WHILE(swap1==swap2)
    CALL random_number(xrand)
    swap2=FLOOR(xrand*REAL(tot_founder+base_founder,dp))+1
  END DO

! Randomly choose a locus for gene swapping between founders
  CALL random_number(xrand)
  swaplocus=FLOOR(xrand*REAL(nloci_sel,dp))+1

 ! Perform the swap, both alleles are swapped
  allele(:)=trans_vec(swap1,swaplocus,:)
  trans_vec(swap1,swaplocus,:)=trans_vec(swap2,swaplocus,:)
  trans_vec(swap2,swaplocus,:)=allele(:)
!==================================
  END SUBROUTINE lk_trans
!==================================
!==================================
  FUNCTION lk_funct(eval_vec)
! calculates the global genotypic
! correlation in the metapopulation
!==================================
  REAL(KIND=dp) :: lk_funct
  INTEGER :: i,j
  INTEGER, DIMENSION(:,:,:), INTENT(IN) :: eval_vec
  REAL(KIND=dp), ALLOCATABLE, DIMENSION(:) :: genot_X, genot_Y
  REAL(KIND=dp) :: corr_XY

  !Allocation and resettings of local variables
  ALLOCATE(genot_X(tot_founder+base_founder),genot_Y(tot_founder+base_founder))
  FORALL(i=1:tot_founder+base_founder) genot_X(i)=0.0_dp
  FORALL(i=1:tot_founder+base_founder) genot_Y(i)=0.0_dp

  !For each founder do:
  DO i=1,tot_founder+base_founder
    DO j=1,nloci_sel    !For each selection locus do:

      !If locus coding for trait X only, add X effects for that locus
      IF(gene_type(j)==1)THEN
        IF(eval_vec(i,j,1)+eval_vec(i,j,2)==0)THEN
          genot_X(i)=genot_X(i)-gene_effect(j,1)
        ELSE IF(eval_vec(i,j,1)+eval_vec(i,j,2)==1)THEN
          genot_X(i)=genot_X(i)+gene_effect(j,2)
        ELSE IF(eval_vec(i,j,1)+eval_vec(i,j,2)==2)THEN
          genot_X(i)=genot_X(i)+gene_effect(j,1)
        END IF

      !If locus pleiotropic, add both X and Y effects for that locus
      ELSE IF(gene_type(j)==2)THEN
        IF(eval_vec(i,j,1)+eval_vec(i,j,2)==0)THEN
          genot_X(i)=genot_X(i)-gene_effect(j,1)
          genot_Y(i)=genot_Y(i)-gene_effect(j,3)
        ELSE IF(eval_vec(i,j,1)+eval_vec(i,j,2)==1)THEN
          genot_X(i)=genot_X(i)+gene_effect(j,2)
          genot_Y(i)=genot_Y(i)+gene_effect(j,4)
        ELSE IF(eval_vec(i,j,1)+eval_vec(i,j,2)==2)THEN
          genot_X(i)=genot_X(i)+gene_effect(j,1)
          genot_Y(i)=genot_Y(i)+gene_effect(j,3)
        END IF

      !If locus coding for trait Y only, add Y effects for that locus
      ELSE IF(gene_type(j)==3)THEN
        IF(eval_vec(i,j,1)+eval_vec(i,j,2)==0)THEN
          genot_Y(i)=genot_Y(i)-gene_effect(j,3)
        ELSE IF(eval_vec(i,j,1)+eval_vec(i,j,2)==1)THEN
          genot_Y(i)=genot_Y(i)+gene_effect(j,4)
        ELSE IF(eval_vec(i,j,1)+eval_vec(i,j,2)==2)THEN
          genot_Y(i)=genot_Y(i)+gene_effect(j,3)
        END IF

      END IF

    END DO
  END DO

  !Calculate correlation and return the square of the devation from target correlation
  corr_XY=real_cor(genot_X,genot_Y)
  lk_funct=(corr_XY-corr_tar)*(corr_XY-corr_tar)

  DEALLOCATE(genot_X,genot_Y)
!==================================
  END FUNCTION lk_funct
!==================================
!==================================
  END SUBROUTINE MakeUp_LinK
!==================================
!==================================
  SUBROUTINE BP_ralloc_mating
! randomly allocates dam(s) to each mate sire
! can only be used with standard truncation
! and equal contributions of selected parents
!==================================
  IMPLICIT NONE
  INTEGER :: i,j,position,damself
  INTEGER, ALLOCATABLE, DIMENSION(:,:) :: rand_dams

  IF(mono_dioecious==0)THEN

    ALLOCATE(rand_dams(num_pops,mnum+fnum+mnum_btn+fnum_btn))
    FORALL(i=1:num_pops,j=1:mnum+fnum+mnum_btn+fnum_btn) rand_dams(i,j)=0
!   takes only the first mnum+fnum+mnum_btn+fnum_btn selfs
    FORALL(i=1:num_pops,j=1:mnum+fnum+mnum_btn+fnum_btn) rand_dams(i,j)=sel_dams(i,j)

    DO i=1,num_pops
      !Randomly shuffles all selected dam-IDs for each population
      DO j=1,mnum+fnum+mnum_btn+fnum_btn
        CALL random_number(xrand)
        position=FLOOR(xrand*REAL((mnum+fnum+mnum_btn+fnum_btn),dp))+1
        damself=rand_dams(i,j)
        rand_dams(i,j)=rand_dams(i,position)
        rand_dams(i,position)=damself
      END DO
    END DO

    !NOTE: Sires should attain the same order as the shuffled dams
    FORALL(i=1:num_pops,j=1:mnum+fnum+mnum_btn+fnum_btn) sel_sires(i,j)=rand_dams(i,j)
    FORALL(i=1:num_pops,j=1:mnum+fnum+mnum_btn+fnum_btn) sel_dams(i,j)=rand_dams(i,j)

  ELSE IF(mono_dioecious==1)THEN

    ALLOCATE(rand_dams(num_pops,fnum+fnum_btn))
    FORALL(i=1:num_pops,j=1:fnum+fnum_btn) rand_dams(i,j)=0
!   takes only the first fnum dams' selfs
    FORALL(i=1:num_pops,j=1:fnum+fnum_btn) rand_dams(i,j)=sel_dams(i,j)

    DO i=1,num_pops
      !Randomly shuffles all selected dam-IDs for each population
      DO j=1,fnum+fnum_btn
        CALL random_number(xrand)
        position=FLOOR(xrand*REAL(fnum+fnum_btn,dp))+1
        damself=rand_dams(i,j)
        rand_dams(i,j)=rand_dams(i,position)
        rand_dams(i,position)=damself
      END DO
    END DO

	!NOTE: Sires do not need to be randomized in respect to their mate dams as
	!the dams are themselves already randomized
    FORALL(i=1:num_pops,j=1:fnum+fnum_btn) sel_dams(i,j)=rand_dams(i,j)
  END IF ! mono_dioecious

  DEALLOCATE(rand_dams)
!==================================
  END SUBROUTINE BP_ralloc_mating
!==================================
!==================================
  SUBROUTINE BP_ralloc_mating_OS
! randomly allocates dam(s) to each mate sire
! can only be used with OS and uneven
! contributions of selected parents
!==================================
  IMPLICIT NONE
  INTEGER :: i,j,k
  INTEGER :: num_male_cand,num_fmale_cand
  INTEGER :: position,damself
  INTEGER, ALLOCATABLE, DIMENSION(:) :: rand_dams

  ALLOCATE(rand_dams(CandperPop))
  FORALL(i=1:CandperPop) rand_dams(i)=0
  FORALL(i=1:num_pops,j=1:2,k=1:CandperPop) mating_mat(i,j,k)=0

  IF(mono_dioecious==0)THEN

    DO i=1,num_pops
      position=0
      DO j=jini(time),jlast

        ! only if individual belongs to "i" pop and the individual has got a
        ! number of offspring larger than 0.
        IF((ped(j)%pop==i).AND.(ped(j)%contrib>0))THEN
          DO k=1,ped(j)%contrib
              position=position+1
              mating_mat(i,1,position)=ped(j)%self
              mating_mat(i,2,position)=ped(j)%self
          END DO
        END IF

      END DO
      FORALL(j=1:CandperPop) rand_dams(j)=mating_mat(i,2,j)

!     Randomly shuffles all selected dam-IDs for each population
      DO j=1,CandperPop
        CALL random_number(xrand)
        position=FLOOR(xrand*REAL(CandperPop,dp))+1
        damself=rand_dams(j)
        rand_dams(j)=rand_dams(position)
        rand_dams(position)=damself
      END DO
      FORALL(j=1:CandperPop) mating_mat(i,2,j)=rand_dams(j)

    END DO

  ELSE IF(mono_dioecious==1)THEN

    DO i=1,num_pops
      num_male_cand=0
      num_fmale_cand=0
      DO j=jini(time),jlast

        ! only if individual belongs to "i" pop and the individual has got a
        ! number of offspring larger than 0.
        IF((ped(j)%pop==i).AND.(ped(j)%contrib>0))THEN
          IF(ped(j)%sex=='m')THEN
            DO k=1,ped(j)%contrib
              num_male_cand=num_male_cand+1
              mating_mat(i,1,num_male_cand)=ped(j)%self
            END DO
          ELSE IF(ped(j)%sex=='f')THEN
            DO k=1,ped(j)%contrib
              num_fmale_cand=num_fmale_cand+1
              mating_mat(i,2,num_fmale_cand)=ped(j)%self
            END DO
          END IF
        END IF

      END DO
      FORALL(j=1:CandperPop) rand_dams(j)=mating_mat(i,2,j)

!     Randomizes the array of dams with respects to sire mates by shuffling
      DO j=1,CandperPop
        CALL random_number(xrand)
        position=FLOOR(xrand*REAL(CandperPop,dp))+1
        damself=rand_dams(j)
        rand_dams(j)=rand_dams(position)
        rand_dams(position)=damself
      END DO
      FORALL(j=1:CandperPop) mating_mat(i,2,j)=rand_dams(j)

    END DO
  END IF ! mono_dioecious

  DEALLOCATE(rand_dams)
!==================================
  END SUBROUTINE BP_ralloc_mating_OS
!==================================
!==================================
  SUBROUTINE Found_ralloc_mating_OS
! randomly allocates dam(s) to each
! mate sire in founders' generation,
! and it is only used with OS and
! uneven contributions per parent
!==================================
  IMPLICIT NONE
  INTEGER :: i,j,k,m
  INTEGER :: position
  INTEGER :: num_male_cand,num_fmale_cand

  IF(mono_dioecious==0)THEN
    DO i=1,num_pops
      position=0
      DO j=1,mnum+fnum+mnum_ntb+fnum_ntb ! it will play the role of sire
        DO k=1,mnum+fnum+mnum_ntb+fnum_ntb ! it will play the role of dam
          IF(mating_design(j,k)==1)THEN
            DO m=1,nm+nf
              position=position+1
!             at the founder generation no need of randomize parents, they
!             have been generated following random rules, so we take them
!             following a sequential order as if they were at random
              mating_mat(i,1,position)=sel_sires(i,j) ! the one who plays dad
              mating_mat(i,2,position)=sel_sires(i,k) ! the one who plays mum
            END DO ! m=1,nm+nf
          END IF
        END DO ! k=1,mnum+fnum+mnum_btn+fnum_btn
      END DO ! j=1,mnum+fnum+mnum_btn+fnum_btn
    END DO ! i=1,num_pops
  ELSE IF(mono_dioecious==1)THEN
    DO i=1,num_pops
      num_male_cand=0
      num_fmale_cand=0
      DO j=1,jlast
        IF(ped(j)%pop==i)THEN
          IF(ped(j)%sex=='m')THEN
            DO k=1,nm+nf
              num_male_cand=num_male_cand+1
              mating_mat(i,1,num_male_cand)=ped(j)%self
            END DO
          ELSE IF(ped(j)%sex=='f')THEN
            DO k=1,nm+nf
              num_fmale_cand=num_fmale_cand+1
              mating_mat(i,2,num_fmale_cand)=ped(j)%self
            END DO
          END IF
        END IF
      END DO
    END DO
  END IF ! mono_dioecious
!==================================
  END SUBROUTINE Found_ralloc_mating_OS
!==================================
!==================================
  SUBROUTINE BP_OP_mating(noparents,nooffspring)
! HRH 23/05/11. Only for monoecious species
! allocates dams in the traditional
! fashion, but allocates sires randomly
! for the creation of each individual offspring
! as in open pollination mating conditions
! Updated by HRH 08/03/13 to accomodate nucleus breeding
!==================================
  IMPLICIT NONE
  INTEGER :: i,j,k,l
  INTEGER :: position,jfr,jto
  INTEGER, INTENT(IN) :: noparents,nooffspring   !Invariables for dynamic OP-mating
  INTEGER, ALLOCATABLE, DIMENSION(:) :: sires


  IF(static==1)THEN !If statically handled

    ALLOCATE(sires(pop_founder))
    FORALL(i=1:pop_founder) sires(i)=0
    FORALL(i=1:num_pops,j=1:2,k=1:CandperPop+CandperBase) mating_mat(i,j,k)=0

!   Controlling whether time progression has started or not
    IF(time==0)THEN
      jfr=1
      jto=tot_founder
    ELSE
      jfr=jini(time)
      jto=jlast
    END IF

    DO i=1,num_pops
      position=0
      k=0
      DO j=jfr,jto

        ! if an individual contribute to a number of offspring larger than 0 and
        ! belongs to pop "i" or if nucleus breeding is attempted.
        IF((ped(j)%pop==i).AND.(ped(j)%contrib>0))THEN
          k=k+1
          sires(k)=ped(j)%self   !it will assigned on the sire list
          !it will also be assigned to reproduce as a dam a number of times
          DO l=1,ped(j)%contrib
            position=position+1
            mating_mat(i,2,position)=ped(j)%self
          END DO

        END IF

      END DO

!     Randomly chooses a contributing sire (incl selfing) for each fertilization of a dam
      DO j=1,CandperPop
        CALL random_number(xrand)
        position=FLOOR(xrand*REAL(pop_founder,dp))+1
        mating_mat(i,1,j)=sires(position)
      END DO

    END DO

  ELSE   !If dynamically handled (static==0)

    ALLOCATE(sires(noparents))
    sires=0

    DO i=1,num_pops   !For each population do
      position=0
      k=0

      FORALL(j=1:noparents) sires(j)=sel_sires(i,j)  !Access selected parents
      CALL shuffle(sires,noparents)                  !Shuffle the sires

      DO j=1,nooffspring    !Do until no more matings should be done
        k=k+1
        IF(k>noparents) k=1   !Recycle k if necessary
        mating_mat(i,2,j)=sires(k)   !Add the mother once in round-robin-order
        CALL random_number(xrand)
        position=FLOOR(xrand*REAL(noparents,dp))+1
        mating_mat(i,1,j)=sires(position)  !Sample the father randomly and add him
      END DO   !over all matings

    END DO !over populations

  END IF  !static or dynamic handling

!  DO i=1,num_pops
!    WRITE(*,*) 'Population ', i
!    DO j=1,CandperPop
!      WRITE(*,*) ' ', mating_mat(i,1,j), ' ', mating_mat(i,2,j)
!    END DO
!  END DO

  DEALLOCATE(sires)
!==================================
  END SUBROUTINE BP_OP_mating
!==================================
!==================================
  SUBROUTINE BP_random_mating(noparents,nooffspring)
! HRH 23/05/11. Only for monoecious species
! make allocation for true random mating
! no pedigree control is kept (BWB-scenario)
! Updated by HRH 08/03/13 to accomodate nucleus breeding
!==================================
  IMPLICIT NONE
  INTEGER :: i,j,k
  INTEGER :: position,jfr,jto
  INTEGER, INTENT(IN) :: noparents,nooffspring
  INTEGER, ALLOCATABLE, DIMENSION(:) :: parents

  ALLOCATE(parents(noparents))
  FORALL(i=1:noparents) parents(i)=0
  FORALL(i=1:num_pops,j=1:2,k=1:CandperPop+CandperBase) mating_mat(i,j,k)=0

! Controlling whether time progression has started or not
  IF(time==0)THEN
    jfr=1
    jto=tot_founder+base_founder
  ELSE
    jfr=jini(time)
    jto=jlast
  END IF

  DO i=1,num_pops
    position=0
    k=0

    FORALL(j=1:noparents) parents(j)=sel_sires(i,j)  !Access selected parents

!    DO j=jfr,jto      !EARLIER DISABLED PROCEDURE

      ! if an individual belongs to "i" pop and contribute to a number of
      ! offspring larger than 0.
!      IF(((ped(j)%pop==i).OR.(base_founder>0)).AND.(ped(j)%contrib>0))THEN
!        k=k+1
!        parents(k)=ped(j)%self   !it will assigned on the parent list
!      END IF

!    END DO

!   Randomly chooses mates (incl selfing) for each fertilization
    DO j=1,nooffspring
      CALL random_number(xrand)
      position=FLOOR(xrand*REAL(noparents,dp))+1
      mating_mat(i,1,j)=parents(position)
      CALL random_number(xrand)
      position=FLOOR(xrand*REAL(noparents,dp))+1
      mating_mat(i,2,j)=parents(position)
    END DO

  END DO

  DEALLOCATE(parents)

!==================================
  END SUBROUTINE BP_random_mating
!==================================
!==================================
  SUBROUTINE BP_SPM_mating(nomatings,nooffspring)
! Created 08/03/13 by HRH in order to make an automatized version of SPM-mating
! that can take into account changing segregation population size and mating
! numbers. Only made for dioecious species
!==================================
  IMPLICIT NONE
  INTEGER, INTENT(IN) :: nomatings,nooffspring
  INTEGER :: i,j,k
  INTEGER, ALLOCATABLE, DIMENSION(:) :: parents,sires,dams

  ALLOCATE(parents(nomatings*2))               !Allocate and zeroset
  ALLOCATE(sires(nomatings),dams(nomatings))
  FORALL(i=1:num_pops,j=1:2,k=1:CandperPop+CandperBase) mating_mat(i,j,k)=0

  DO i=1,num_pops  !For each population do
    k=0

    FORALL(j=1:nomatings*2) parents(j) = sel_sires(i,j)   !Access parents
    CALL shuffle(parents,nomatings*2)                     !Shuffle parents
    FORALL(j=1:nomatings) sires(j) = parents(j)!Split into sire and dam part
    FORALL(j=1:nomatings) dams(j)  = parents(nomatings+j)

    DO j=1,nooffspring
      k=k+1
      IF(k>nomatings) k=1 !Recycle k if necessary
      mating_mat(i,1,j)=sires(k)    !Add father-mother pair in round-robin-order
      mating_mat(i,2,j)=dams(k)
    END DO   !over all matings

  END DO  !Over populations

  DEALLOCATE(parents)
  DEALLOCATE(sires,dams)

!==================================
  END SUBROUTINE BP_SPM_mating
!==================================
!==================================
  SUBROUTINE assort_mating
!==================================
  IMPLICIT NONE
  INTEGER :: i,j,k,self,rank
  INTEGER, ALLOCATABLE, DIMENSION(:) :: self_males,self_fmales
  REAL(KIND=dp), ALLOCATABLE, DIMENSION(:) :: rank_males,rank_fmales

  IF(mono_dioecious==0)THEN

	!Allocations and resettings
    ALLOCATE(self_males(mnum+fnum+mnum_btn+fnum_btn),self_fmales(mnum+fnum+mnum_btn+fnum_btn))
    ALLOCATE(rank_males(mnum+fnum+mnum_btn+fnum_btn),rank_fmales(mnum+fnum+mnum_btn+fnum_btn))
    FORALL(i=1:mnum+fnum+mnum_btn+fnum_btn) self_males(i)=0
    FORALL(i=1:mnum+fnum+mnum_btn+fnum_btn) self_fmales(i)=0
    FORALL(i=1:mnum+fnum+mnum_btn+fnum_btn) rank_males(i)=0.0_dp
    FORALL(i=1:mnum+fnum+mnum_btn+fnum_btn) rank_fmales(i)=0.0_dp

    DO k=1,num_pops   !For each breeding population

!     First set the temporary parent list to the prior order of selected parents
      FORALL(i=1:mnum+fnum+mnum_btn+fnum_btn) self_males(i)=sel_sires(k,i)
      FORALL(i=1:mnum+fnum+mnum_btn+fnum_btn) self_fmales(i)=sel_dams(k,i)

      !Use proper index for selected parent ranking (sire and dam role)
      IF((Mating_Assort_X(time)==1).AND.(Mating_Assort_Y(time)==0))THEN
        FORALL(i=1:mnum+fnum+mnum_btn+fnum_btn) rank_males(i)=ped(self_males(i))%index_X
        FORALL(i=1:mnum+fnum+mnum_btn+fnum_btn) rank_fmales(i)=ped(self_fmales(i))%index_X
      ELSE IF((Mating_Assort_X(time)==0).AND.(Mating_Assort_Y(time)==1))THEN
        FORALL(i=1:mnum+fnum+mnum_btn+fnum_btn) rank_males(i)=ped(self_males(i))%index_Y
        FORALL(i=1:mnum+fnum+mnum_btn+fnum_btn) rank_fmales(i)=ped(self_fmales(i))%index_Y
      ELSE IF(((Mating_Assort_X(time)==1).AND.(Mating_Assort_Y(time)==-1)).OR.&
      &((Mating_Assort_X(time)==-1).AND.(Mating_Assort_Y(time)==1)).OR.&
      &((Mating_Assort_X(time)==1).AND.(Mating_Assort_Y(time)==1)))THEN
        FORALL(i=1:mnum+fnum+mnum_btn+fnum_btn) rank_males(i)=ped(self_males(i))%index_X
        FORALL(i=1:mnum+fnum+mnum_btn+fnum_btn) rank_fmales(i)=ped(self_fmales(i))%index_Y
      END IF

      !Bubblesort selected parents (sire role) according to highest index
      DO i=1,mnum+fnum+mnum_btn+fnum_btn-1
        DO j=i+1,mnum+fnum+mnum_btn+fnum_btn
          IF(rank_males(i)<rank_males(j))THEN
            self=self_males(i)
            rank=rank_males(i)
            self_males(i)=self_males(j)
            rank_males(i)=rank_males(j)
            self_males(j)=self
            rank_males(j)=rank
          END IF
        END DO
      END DO

      !If positive assortative mating for one or two traits
      IF(((Mating_Assort_X(time)==1).AND.(Mating_Assort_Y(time)==0)).OR.&
      &((Mating_Assort_X(time)==0).AND.(Mating_Assort_Y(time)==1)).OR.&
      &((Mating_Assort_X(time)==1).AND.(Mating_Assort_Y(time)==1)))THEN

        !Bubblesort selected parents (dam role) according to highest index
        DO i=1,mnum+fnum+mnum_btn+fnum_btn-1
          DO j=i+1,mnum+fnum+mnum_btn+fnum_btn
            IF(rank_fmales(i)<rank_fmales(j))THEN
              self=self_fmales(i)
              rank=rank_fmales(i)
              self_fmales(i)=self_fmales(j)
              rank_fmales(i)=rank_fmales(j)
              self_fmales(j)=self
              rank_fmales(j)=rank
            END IF
          END DO
        END DO

      !If instead negative assortative mating for two traits is chosen
      ELSE IF(((Mating_Assort_X(time)==1).AND.(Mating_Assort_Y(time)==-1)).OR.&
      &((Mating_Assort_X(time)==-1).AND.(Mating_Assort_Y(time)==1)))THEN

        !Bubblesort selected parents (dam role) according to lowest index
        DO i=1,mnum+fnum+mnum_btn+fnum_btn-1
          DO j=i+1,mnum+fnum+mnum_btn+fnum_btn
            IF(rank_fmales(i)>rank_fmales(j))THEN
              self=self_fmales(i)
              rank=rank_fmales(i)
              self_fmales(i)=self_fmales(j)
              rank_fmales(i)=rank_fmales(j)
              self_fmales(j)=self
              rank_fmales(j)=rank
            END IF
          END DO
        END DO

      END IF

      !Reranking of selected parents
      FORALL(i=1:mnum+fnum+mnum_btn+fnum_btn) sel_sires(k,i)=self_males(i)
      FORALL(i=1:mnum+fnum+mnum_btn+fnum_btn) sel_dams(k,i)=self_fmales(i)

    END DO

  ELSE IF(mono_dioecious==1)THEN

    !Allocations and resettings
    ALLOCATE(self_males(mnum+mnum_btn),self_fmales(fnum+fnum_btn))
    ALLOCATE(rank_males(mnum+mnum_btn),rank_fmales(fnum+fnum_btn))
    FORALL(i=1:mnum+mnum_btn) self_males(i)=0
    FORALL(i=1:fnum+fnum_btn) self_fmales(i)=0
    FORALL(i=1:mnum+mnum_btn) rank_males(i)=0.0_dp
    FORALL(i=1:fnum+fnum_btn) rank_fmales(i)=0.0_dp

    DO k=1,num_pops   !For each breeding population

!     First set the temporary parent list to the prior order of selected parents
      FORALL(i=1:mnum+mnum_btn) self_males(i)=sel_sires(k,i)
      FORALL(i=1:fnum+fnum_btn) self_fmales(i)=sel_dams(k,i)

!     Use proper index for selected sires and dams respectively
      IF((Mating_Assort_X(time)==1).AND.(Mating_Assort_Y(time)==0))THEN
        FORALL(i=1:mnum+mnum_btn) rank_males(i)=ped(self_males(i))%index_X
        FORALL(i=1:fnum+fnum_btn) rank_fmales(i)=ped(self_fmales(i))%index_X
      ELSE IF((Mating_Assort_X(time)==0).AND.(Mating_Assort_Y(time)==1))THEN
        FORALL(i=1:mnum+mnum_btn) rank_males(i)=ped(self_males(i))%index_Y
        FORALL(i=1:fnum+fnum_btn) rank_fmales(i)=ped(self_fmales(i))%index_Y
      ELSE IF(((Mating_Assort_X(time)==1).AND.(Mating_Assort_Y(time)==-1)).OR.&
      &((Mating_Assort_X(time)==-1).AND.(Mating_Assort_Y(time)==1)).OR.&
      &((Mating_Assort_X(time)==1).AND.(Mating_Assort_Y(time)==1)))THEN
        FORALL(i=1:mnum+mnum_btn) rank_males(i)=ped(self_males(i))%index_X
        FORALL(i=1:fnum+fnum_btn) rank_fmales(i)=ped(self_fmales(i))%index_Y
      END IF

      !Bubblesort selected sires according to the highest index
      DO i=1,mnum+mnum_btn-1
        DO j=i+1,mnum+mnum_btn
          IF(rank_males(i)<rank_males(j))THEN
            self=self_males(i)
            rank=rank_males(i)
            self_males(i)=self_males(j)
            rank_males(i)=rank_males(j)
            self_males(j)=self
            rank_males(j)=rank
          END IF
        END DO
      END DO

      !If positive assortative mating for one or two traits
      IF(((Mating_Assort_X(time)==1).AND.(Mating_Assort_Y(time)==0)).OR.&
      &((Mating_Assort_X(time)==0).AND.(Mating_Assort_Y(time)==1)).OR.&
      &((Mating_Assort_X(time)==1).AND.(Mating_Assort_Y(time)==1)))THEN

        !Bubblesort selected dams according to the highest index
        DO i=1,fnum+fnum_btn-1
          DO j=i+1,fnum+fnum_btn
            IF(rank_fmales(i)<rank_fmales(j))THEN
              self=self_fmales(i)
              rank=rank_fmales(i)
              self_fmales(i)=self_fmales(j)
              rank_fmales(i)=rank_fmales(j)
              self_fmales(j)=self
              rank_fmales(j)=rank
            END IF
          END DO
        END DO

      !If instead negative assortative mating for two traits is chosen
      ELSE IF(((Mating_Assort_X(time)==1).AND.(Mating_Assort_Y(time)==-1)).OR.&
      &((Mating_Assort_X(time)==-1).AND.(Mating_Assort_Y(time)==1)))THEN

        !Bubblesort selected dams according to the lowest index
        DO i=1,fnum+fnum_btn-1
          DO j=i+1,fnum+fnum_btn
            IF(rank_fmales(i)>rank_fmales(j))THEN
              self=self_fmales(i)
              rank=rank_fmales(i)
              self_fmales(i)=self_fmales(j)
              rank_fmales(i)=rank_fmales(j)
              self_fmales(j)=self
              rank_fmales(j)=rank
            END IF
          END DO
        END DO

      END IF

      !Reranking of selected parents
      FORALL(i=1:mnum+mnum_btn) sel_sires(k,i)=self_males(i)
      FORALL(i=1:fnum+fnum_btn) sel_dams(k,i)=self_fmales(i)

    END DO

  END IF ! mono_dioecious

  DEALLOCATE(self_males,self_fmales)
  DEALLOCATE(rank_males,rank_fmales)
!==================================
  END SUBROUTINE assort_mating
!==================================
!==================================
!  SUBROUTINE partial_selfing
!==================================
!  IMPLICIT NONE
!  INTEGER :: i,j,k,self,rank,number_selfing
!  INTEGER, ALLOCATABLE, DIMENSION(:) :: self_males,self_fmales
!  REAL(KIND=dp), ALLOCATABLE, DIMENSION(:) :: rank_males,rank_fmales
!
!    ALLOCATE(self_males(mnum+fnum),self_fmales(mnum+fnum))
!    ALLOCATE(rank_males(mnum+fnum),rank_fmales(mnum+fnum))
!    FORALL(i=1:mnum+fnum) self_males(i)=0
!    FORALL(i=1:mnum+fnum) self_fmales(i)=0
!    FORALL(i=1:mnum+fnum) rank_males(i)=0.0_dp
!    FORALL(i=1:mnum+fnum) rank_fmales(i)=0.0_dp
!    DO k=1,num_pops
!      FORALL(i=1:mnum+fnum) self_males(i)=sel_sires(k,i)
!      FORALL(i=1:mnum+fnum) self_fmales(i)=sel_dams(k,i)
!      DO i=1,mnum+fnum
!        CALL random_number(xrand)
!        rank_males(i)=xrand
!      END DO
!      DO i=1,mnum+fnum-1
!        DO j=i+1,mnum+fnum
!	      IF(rank_males(i)<rank_males(j))THEN
!	        self=self_males(i)
!		    rank=rank_males(i)
!		    self_males(i)=self_males(j)
!		    rank_males(i)=rank_males(j)
!           self_males(j)=self
!            rank_males(j)=rank
!          END IF
!        END DO
!      END DO
!      number_selfing=INT((mnum+fnum)*selfing_ratio(time+1))
!      FORALL(i=1:number_selfing) self_fmales(i)=self_males(i)
!      IF(number_selfing<mnum+fnum)THEN
!        DO i=number_selfing+1,mnum+fnum
!          CALL random_number(xrand)
!          self=i
!          DO WHILE(i==self)
!            CALL random_number(xrand)
!            self=FLOOR(xrand*REAL(mnum+fnum-number_selfing,dp))+1
!          END DO
!          self_fmales(i)=self_males(self)
!		END DO
!      END IF
!      FORALL(i=number_selfing+1:mnum+fnum) sel_sires(k,i)=self_males(i)
!      FORALL(i=number_selfing+1:mnum+fnum) sel_dams(k,i)=self_fmales(i)
!    END DO ! k=1,num_pops
!
!  DEALLOCATE(self_males,self_fmales)
!  DEALLOCATE(rank_males,rank_fmales)
!==================================
!  END SUBROUTINE partial_selfing
!==================================
!==================================
  SUBROUTINE MCMating
! performs minimum coancestry mating
!==================================
  IMPLICIT NONE
  INTEGER :: i_mc,j_mc,k_mc,m_mc
  INTEGER, ALLOCATABLE, DIMENSION(:) :: best_mc,trial_mc
  INTEGER, ALLOCATABLE, DIMENSION(:) :: sires_mc
  REAL(KIND=dp) :: fbest_mc,score_mc,del_mc
  REAL(KIND=dp) :: temp_mc,u_mc

  IF(mono_dioecious==0)THEN

  ! Allocation and resetting of local variables
    ALLOCATE(best_mc(mnum+fnum+mnum_btn+fnum_btn))
    ALLOCATE(trial_mc(mnum+fnum+mnum_btn+fnum_btn))
    ALLOCATE(sires_mc(mnum+fnum+mnum_btn+fnum_btn))
    FORALL(i_mc=1:mnum+fnum+mnum_btn+fnum_btn) best_mc(i_mc)=0
    FORALL(i_mc=1:mnum+fnum+mnum_btn+fnum_btn) trial_mc(i_mc)=0
    FORALL(i_mc=1:mnum+fnum+mnum_btn+fnum_btn) sires_mc(i_mc)=0

 !  For each breeding population do:
    DO i_mc=1,num_pops

 !    Assign prior order of selected parents to local parent arrays
      DO j_mc=1,mnum+fnum+mnum_btn+fnum_btn
        sires_mc(j_mc)=sel_sires(i_mc,j_mc)
      END DO
      DO j_mc=1,mnum+fnum+mnum_btn+fnum_btn
        best_mc(j_mc)=sel_dams(i_mc,j_mc)
      END DO

!     Simulated annealing algorithm for MCMating with selfing and reciprocals

      temp_mc=tini_mc !Initial temperature set
      fbest_mc=mc_funct_monoecious(best_mc,sires_mc,i_mc) !Initial avg coancestry
                                                          !is calculated
      !For each temperature do:
      across_tMCM_monoecious: DO j_mc=1,tsteps_mc
        m_mc=0

        !Within each temperature do:
        within_tMCM_monoecious: DO k_mc=1,nover_mc
          trial_mc=best_mc    !Trial dam order inherits the prior best order

          !Trial dam order is mutated by swapping two random dams
          CALL mc_trans_monoecious(trial_mc)

          !Avg coancestry of mutated mating scheme calculated
          score_mc=mc_funct_monoecious(trial_mc,sires_mc,i_mc)
          del_mc=score_mc-fbest_mc

!         Trial dam order is accepted if the difference is negative, or due
!         to SA-luck (dependent on positive difference and temperature)
          CALL random_number(u_mc)
          IF((del_mc<=0.0_dp).OR.(u_mc<exp(-del_mc/temp_mc)))THEN
            m_mc=m_mc+1
            fbest_mc=score_mc
            best_mc=trial_mc
          END IF

          !If too many mutations have been accepted, stop using this temperature
          IF(m_mc>=nlimit_mc) EXIT within_tMCM_monoecious

        END DO within_tMCM_monoecious

        !If no mutations have been accepted, stop Simulated annealing
        IF(m_mc==0) EXIT across_tMCM_monoecious
        temp_mc=temp_mc*tfactr_mc   !Reduce temperature by factor

      END DO across_tMCM_monoecious

      !Selected dams are reranked according to the resultant SA dam order
      DO j_mc=1,mnum+fnum+mnum_btn+fnum_btn
        sel_dams(i_mc,j_mc)=best_mc(j_mc)
      END DO

    END DO

  ELSE IF(mono_dioecious==1)THEN

    ! Allocation and resetting of local variables
    ALLOCATE(best_mc(fnum+fnum_btn))
    ALLOCATE(trial_mc(fnum+fnum_btn))
    ALLOCATE(sires_mc(mnum+mnum_btn))
    FORALL(i_mc=1:fnum+fnum_btn) best_mc(i_mc)=0
    FORALL(i_mc=1:fnum+fnum_btn) trial_mc(i_mc)=0
    FORALL(i_mc=1:mnum+mnum_btn) sires_mc(i_mc)=0

!  For each breeding population do:
    DO i_mc=1,num_pops

!    Assign prior order of selected parents to local parent arrays
      DO j_mc=1,mnum+mnum_btn
        sires_mc(j_mc)=sel_sires(i_mc,j_mc)
      END DO
      DO j_mc=1,fnum+fnum_btn
        best_mc(j_mc)=sel_dams(i_mc,j_mc)
      END DO

!     Simulated annealing algorithm for MCMating

      temp_mc=tini_mc  !Initial temperature set
      fbest_mc=mc_funct(best_mc,sires_mc,i_mc) !Initial avg coancestry is
                                               !calculated
      !For each temperature do:
      across_tMCM: DO j_mc=1,tsteps_mc
        m_mc=0

        !Within each temperature do:
        within_tMCM: DO k_mc=1,nover_mc
          trial_mc=best_mc   !Trial dam order inherits the prior best order

          !Trial dam order is mutated by swapping two random dams
          CALL mc_trans(trial_mc)

          !Avg coancestry of mutated mating scheme calculated
          score_mc=mc_funct(trial_mc,sires_mc,i_mc)
          del_mc=score_mc-fbest_mc

!         Trial dam order is accepted if the difference is negative, or due
!         to SA-luck (dependent on positive difference and temperature)
          CALL random_number(u_mc)
          IF((del_mc<=0.0_dp).OR.(u_mc<exp(-del_mc/temp_mc)))THEN
            m_mc=m_mc+1
            fbest_mc=score_mc
            best_mc=trial_mc
          END IF

          !If too many mutations have been accepted, stop using this temperature
          IF(m_mc>=nlimit_mc) EXIT within_tMCM

        END DO within_tMCM

        !If no mutations have been accepted, stop Simulated annealing
        IF(m_mc==0) EXIT across_tMCM
        temp_mc=temp_mc*tfactr_mc  !Reduce temperature by factor

      END DO across_tMCM

      !Selected dams are reranked according to the resultant SA dam order
      DO j_mc=1,fnum+fnum_btn
        sel_dams(i_mc,j_mc)=best_mc(j_mc)
      END DO

    END DO

  END IF ! mono_dioecious

  DEALLOCATE(best_mc)
  DEALLOCATE(trial_mc)
  DEALLOCATE(sires_mc)

  CONTAINS
!==================================
  SUBROUTINE mc_trans_monoecious(trans_mc)
! Swaps the order of two randomly chosen candidates
!==================================
  INTEGER, DIMENSION(mnum+fnum+mnum_btn+fnum_btn), INTENT(INOUT) :: trans_mc
  INTEGER :: swap1,swap2,transit

  CALL random_number(xrand)
  swap1=FLOOR(xrand*REAL(mnum+fnum+mnum_btn+fnum_btn,dp))+1
  swap2=swap1
  DO WHILE(swap1==swap2)  !Ensures that the same candidate is not chosen twice
    CALL random_number(xrand)
    swap2=FLOOR(xrand*REAL(mnum+fnum+mnum_btn+fnum_btn,dp))+1
  END DO
  transit=trans_mc(swap1)  !Makes the swap
  trans_mc(swap1)=trans_mc(swap2)
  trans_mc(swap2)=transit
!==================================
  END SUBROUTINE mc_trans_monoecious
!==================================
!==================================
  SUBROUTINE mc_trans(trans_mc)
! Swaps the order of two randomly chosen dam candidates
!==================================
  INTEGER, DIMENSION(fnum), INTENT(INOUT) :: trans_mc
  INTEGER :: swap1,swap2,transit

  CALL random_number(xrand)
  swap1=FLOOR(xrand*REAL(fnum+fnum_btn,dp))+1
  swap2=swap1
  DO WHILE(swap1==swap2)  !Ensures that the same candidate is not chosen twice
    CALL random_number(xrand)
    swap2=FLOOR(xrand*REAL(fnum+fnum_btn,dp))+1
  END DO
  transit=trans_mc(swap1)  !Makes the swap
  trans_mc(swap1)=trans_mc(swap2)
  trans_mc(swap2)=transit
!==================================
  END SUBROUTINE mc_trans
!==================================
!==================================
  FUNCTION mc_funct_monoecious(feval_mc,seval_mc,pop_mc)
!==================================
! This function calculates the resulting average coancestry from a proposed
! mating scheme using a set of proposed candidate parents. Monoeicious system

  REAL(KIND=dp) :: mc_funct_monoecious
  REAL(KIND=dp) :: mating_coa
  INTEGER :: i,j,isire,jdam
  INTEGER :: rec_tria1
  INTEGER, INTENT(IN) :: pop_mc
  INTEGER, DIMENSION(mnum+fnum+mnum_btn+fnum_btn), INTENT(IN) :: feval_mc
  INTEGER, DIMENSION(mnum+fnum+mnum_btn+fnum_btn), INTENT(IN) :: seval_mc

  mating_coa=0.0_dp    !Reset sum of coancestry

  !Go through specified mating design
  DO i=1,mnum+fnum+mnum_btn+fnum_btn
    DO j=1,mnum+fnum+mnum_btn+fnum_btn
      IF(mating_design(i,j)==1)THEN

        isire=ped(seval_mc(i))%rank  !Access rank-ID from pedigree of selected
        jdam=ped(feval_mc(j))%rank   !individual

!       row index (i) MUST be <= col index (j)
!       if we look for any pair(i,j) where i>j
!       then take instead its symmetrical pair(j,i)
        IF(isire<=jdam) rec_tria1=n_rec(isire,jdam,CandperPop+CandperBase)
        IF(jdam<isire) rec_tria1=n_rec(jdam,isire,CandperPop+CandperBase)

!       Add relationship between potential mates to sum of coancestry variable
        mating_coa=mating_coa+newa(pop_mc,rec_tria1)/2.0_dp

      END IF
    END DO
  END DO

! Calculate average coancestry by dividing with number of matings
  mc_funct_monoecious=mating_coa/(num_matings)
!==================================
  END FUNCTION mc_funct_monoecious
!==================================
!==================================
  FUNCTION mc_funct(feval_mc,seval_mc,pop_mc)
!==================================
! This function calculates the resulting average coancestry from a proposed
! mating scheme using a set of proposed candidate parents. Dioecious system

  REAL(KIND=dp) :: mc_funct
  REAL(KIND=dp) :: mating_coa
  INTEGER :: i,j,isire,jdam
  INTEGER :: rec_tria1
  INTEGER, INTENT(IN) :: pop_mc
  INTEGER, DIMENSION(fnum+fnum_btn), INTENT(IN) :: feval_mc
  INTEGER, DIMENSION(mnum+mnum_btn), INTENT(IN) :: seval_mc

  mating_coa=0.0_dp    !Reset sum of coancestry

  !Go through specified mating design
  DO i=1,mnum+mnum_btn
    DO j=1,fnum+fnum_btn
      IF(mating_design(i,j)==1)THEN

        isire=ped(seval_mc(i))%rank  !Access rank-ID from pedigree of selected
        jdam=ped(feval_mc(j))%rank   !individual

!       row index (i) MUST be <= col index (j)
!       if we look for any pair(i,j) where i>j
!       then take instead its symmetrical pair(j,i)
        IF(isire<=jdam) rec_tria1=n_rec(isire,jdam,CandperPop+CandperBase)
        IF(jdam<isire) rec_tria1=n_rec(jdam,isire,CandperPop+CandperBase)

!       Add relationship between potential mates to sum of coancestry variable
        mating_coa=mating_coa+newa(pop_mc,rec_tria1)/2.0_dp

      END IF
    END DO
  END DO

! Calculate average coancestry by dividing with number of matings
  mc_funct=mating_coa/(num_matings)
!==================================
  END FUNCTION mc_funct
!==================================
!==================================
  END SUBROUTINE MCMating
!==================================
!==================================
  SUBROUTINE prod_popmating
! Created HRH 13/06/11
! Specified mating between populations of the
! selected elite. Mating within population structure
! will be random.
!==================================
  IMPLICIT NONE
  INTEGER :: i,j,k,l
  INTEGER :: position
  INTEGER, ALLOCATABLE, DIMENSION(:,:) :: parents

  !Allocation of local variables
  ALLOCATE(parents(num_pops,mnum_prod+fnum_prod))
  FORALL(i=1:num_pops,j=1:mnum_prod+fnum_prod) parents(i,j)=0
  FORALL(j=1:2,k=1:CandperProd) mating_mat_prod(j,k)=0

  DO i=1,num_pops  !Over all populations do:
    k=0

    DO j=jini(time),jlast

      ! if an individual contribute to the production population and belongs
      ! to population i.
      IF((ped(j)%prod_contrib>0).AND.(ped(j)%pop==i))THEN
        k=k+1
        parents(i,k)=ped(j)%self   !it will be assigned to the parent list
      END IF

    END DO

  END DO

  position=0
  l=0
  DO i=1,num_pops
    DO j=1,num_pops
      IF(mating_prod(i,j)>0)THEN  !If that particular mating is preferred
        DO k=1,Prodperpopmating
          l=l+1
          !Randomly chooses mates within population structure for each fertilization
          CALL random_number(xrand)
          position=FLOOR(xrand*REAL(mnum_prod+fnum_prod,dp))+1
          mating_mat_prod(1,l)=parents(i,position)
          CALL random_number(xrand)
          position=FLOOR(xrand*REAL(mnum_prod+fnum_prod,dp))+1
          mating_mat_prod(2,l)=parents(j,position)
        END DO
      END IF
    END DO
  END DO

  DEALLOCATE(parents)
!==================================
  END SUBROUTINE prod_popmating
!==================================
!==================================
  SUBROUTINE prod_randmating
! Created HRH 13/06/11
! Completely random mating (incl selfing)
! of the selected elite.
!==================================
  IMPLICIT NONE
  INTEGER :: i,j,k
  INTEGER :: position
  INTEGER, ALLOCATABLE, DIMENSION(:) :: parents

  ALLOCATE(parents(mnum_tprod+fnum_tprod))
  FORALL(i=1:(mnum_tprod+fnum_tprod)) parents(i)=0
  FORALL(j=1:2,k=1:CandperProd) mating_mat_prod(j,k)=0

  k=0
  DO j=jini(time),jlast  !For all candidates do:

    ! if an individual contribute to the production population.
    IF(ped(j)%prod_contrib>0)THEN
      k=k+1
      parents(k)=ped(j)%self   !it will assigned on the parent list
    END IF

  END DO

  position=0
  ! Randomly chooses mates (incl selfing) for each fertilization
  DO j=1,CandperProd
    CALL random_number(xrand)
    position=FLOOR(xrand*REAL(mnum_tprod+fnum_tprod,dp))+1
    mating_mat_prod(1,j)=parents(position)
    CALL random_number(xrand)
    position=FLOOR(xrand*REAL(mnum_tprod+fnum_tprod,dp))+1
    mating_mat_prod(2,j)=parents(position)
  END DO

  DEALLOCATE(parents)
!==================================
  END SUBROUTINE prod_randmating
!==================================
!==================================
  SUBROUTINE base_OP_mating
! OP mating in the base part of a nucleus breeding population
! HRH 09/01/13
!==================================
  IMPLICIT NONE
  INTEGER :: i,j,k,l
  INTEGER :: position,jfr,jto
  INTEGER, ALLOCATABLE, DIMENSION(:) :: sires

  ALLOCATE(sires(mnum_base+fnum_base+mnum_ntb+fnum_ntb))
  FORALL(i=1:(mnum_base+fnum_base+mnum_ntb+fnum_ntb)) sires(i)=0
  FORALL(j=1:2,k=1:CandperBase) mating_mat_base(j,k)=0

! Controlling whether time progression has started or not
!  IF(time==0)THEN
!    jfr=1
!    jto=jlast
!  ELSE
  jfr=jini(time)
  jto=jlast
!  END IF

  position=0
  k=0
  DO j=jfr,jto

    ! if an individual contribute to a number of offspring larger than 0 for the
    ! base population
    IF(ped(j)%base_contrib>0)THEN
      k=k+1
      sires(k)=ped(j)%self   !it will assigned on the sire list
      !it will also be assigned to reproduce as a dam a number of times
      DO l=1,ped(j)%base_contrib
        position=position+1
        mating_mat_base(2,position)=ped(j)%self
      END DO
    END IF

  END DO

!   Randomly chooses a contributing sire (incl selfing) for each fertilization of a dam
  DO j=1,CandperBase
    CALL random_number(xrand)
    position=FLOOR(xrand*REAL(base_founder,dp))+1
    mating_mat_base(1,j)=sires(position)
  END DO

  DEALLOCATE(sires)
!==================================
  END SUBROUTINE base_OP_mating
!==================================
!==================================
  SUBROUTINE base_rand_mating
! Accomodate random mating with the base part of a nucleus breeding population
! HRH 09/01/13
!==================================
  IMPLICIT NONE
  INTEGER :: i,j,k
  INTEGER :: position,jfr,jto
  INTEGER, ALLOCATABLE, DIMENSION(:) :: parents

  ALLOCATE(parents(mnum_base+fnum_base+mnum_ntb+fnum_ntb))
  FORALL(i=1:(mnum_base+fnum_base+mnum_ntb+fnum_ntb)) parents(i)=0
  FORALL(j=1:2,k=1:CandperPop) mating_mat_base(j,k)=0

! Controlling whether time progression has started or not
!  IF(time==0)THEN
!    jfr=1
!    jto=jlast
!  ELSE
  jfr=jini(time)
  jto=jlast
!  END IF

  position=0
  k=0
  DO j=jfr,jto

    ! if individual contribute to a number of offspring larger than 0 to the
    ! base population
    IF(ped(j)%base_contrib>0)THEN
      k=k+1
      parents(k)=ped(j)%self   !it will assigned on the parent list
    END IF

  END DO

! Randomly chooses mates (incl selfing) for each fertilization
  DO j=1,CandperBase
    CALL random_number(xrand)
    position=FLOOR(xrand*REAL(mnum_base+fnum_base+mnum_ntb+fnum_ntb,dp))+1
    mating_mat_base(1,j)=parents(position)
    CALL random_number(xrand)
    position=FLOOR(xrand*REAL(mnum_base+fnum_base+mnum_ntb+fnum_ntb,dp))+1
    mating_mat_base(2,j)=parents(position)
  END DO

  DEALLOCATE(parents)

!==================================
  END SUBROUTINE base_rand_mating
!==================================
!==================================
  SUBROUTINE meioses_and_recomb(genomesire,genomedam,nocrovers,gametesire,gametedam)
! This is an subroutine of two meioses and recombination events for each
! sam and sire gametes for the creation of one offspring individual.
! This subroutine is used by ROUTINES create_offspring, create_offspring_OS,
! create_offspring_base and prod_create_OS HRH 27/12/12. The number
! of recombinations should be decided beforehand
!==================================
  IMPLICIT NONE

  INTEGER, DIMENSION(:,:), INTENT(INOUT) :: genomesire,genomedam
  INTEGER, INTENT(IN) :: nocrovers
  INTEGER, DIMENSION(:), INTENT(INOUT) :: gametesire,gametedam

  INTEGER :: i,locus,branch

  !For each recombination randomize recombination locations.
  !An even number of crossovers
  !per locus will cancel each other out
  DO i=1,nocrovers
    CALL random_number(xrand)
    locus = FLOOR(xrand*(nloci_tot-1))+1
    IF (genomesire(3,locus)==1) THEN
      genomesire(3,locus)=0
    ELSE
      genomesire(3,locus)=1
    END IF
    CALL random_number(xrand)
    locus = FLOOR(xrand*(nloci_tot-1))+1
    IF (genomedam(3,locus)==1) THEN
      genomedam(3,locus)=0
    ELSE
      genomedam(3,locus)=1
    END IF
  END DO

  !Randomize leading gamete branch for sire meiosis
  CALL random_number(xrand)
  branch=FLOOR(xrand*2)+1

  !New gamete formation in sire meiosis
  gametesire(1)=genomesire(branch,1) !leading branch for sire
  DO i=1,nloci_tot-1
    IF(genomesire(3,i)==1)THEN
      IF(branch==1)THEN
        branch=2
      ELSE IF(branch==2)THEN
        branch=1
      END IF
    END IF
    gametesire(i+1)=genomesire(branch,i+1)
  END DO

  !Randomize leading gamete branch for dam meiosis
  CALL random_number(xrand)
  branch=FLOOR(xrand*2)+1

  !New gamete formation in dam meiosis
  gametedam(1)=genomedam(branch,1) !leading branch for dam
  DO i=1,nloci_tot-1
    IF(genomedam(3,i)==1)THEN
      IF(branch==1)THEN
        branch=2
      ELSE IF(branch==2)THEN
        branch=1
      END IF
    END IF
    gametedam(i+1)=genomedam(branch,i+1)
  END DO

!==================================
  END SUBROUTINE meioses_and_recomb
!==================================
!==================================
  SUBROUTINE create_offspring
! modified LSR 24/07/09
! - added monoecious feature
! - removed DO WHILE when sampling
! recombinant candidates
! Modified by HRH 27/12/12. The actual recombination process of each
! individual is taken to a separate subroutine
!==================================
  IMPLICIT NONE
  INTEGER :: i,j,k,m
  INTEGER :: branch,sire,dam,num_offs_recom,num_off
  INTEGER, ALLOCATABLE, DIMENSION(:) :: num_crovers
  INTEGER, ALLOCATABLE, DIMENSION(:) :: self_males,self_fmales
  INTEGER, ALLOCATABLE, DIMENSION(:) :: gametesire,gametedam
  INTEGER, ALLOCATABLE, DIMENSION(:,:) :: sire_mirror,dam_mirror
  INTEGER, ALLOCATABLE, DIMENSION(:,:) :: sire_gametes,dam_gametes

  jini(time)=jlast+1    !Counter initiation of a new generation

  !Allocations and resettings of local variables
  ALLOCATE(sire_gametes(nf+nm,nloci_tot),dam_gametes(nf+nm,nloci_tot))
  ALLOCATE(sire_mirror(3,nloci_tot),dam_mirror(3,nloci_tot))
  ALLOCATE(num_crovers(CandperPop))
  ALLOCATE(gametesire(nloci_tot),gametedam(nloci_tot))
  ALLOCATE(self_males(CandperPop),self_fmales(CandperPop))
  FORALL(i=1:nf+nm,j=1:nloci_tot) sire_gametes(i,j)=0
  FORALL(i=1:nf+nm,j=1:nloci_tot) dam_gametes(i,j)=0
  FORALL(i=1:3,j=1:nloci_tot) sire_mirror(i,j)=0
  FORALL(i=1:3,j=1:nloci_tot) dam_mirror(i,j)=0
  FORALL(i=1:num_pops,j=1:(CandperPop+CandperBase),k=1:nloci_tot,m=1:2) des_genome(i,j,k,m)=0
  FORALL(i=1:nloci_tot) gametesire(i)=0
  FORALL(i=1:nloci_tot) gametedam(i)=0

  IF(mono_dioecious==0)THEN

    !For each breeding population do:
    DO m=1,num_pops

      FORALL(i=1:CandperPop) num_crovers(i)=0

      IF(crovers<1.0_dp)THEN !If no of crossovers per gamete is < 1

!       Number of candidates in segregation population having one recombination event
        num_offs_recom=FLOOR(crovers*CandperPop)
        DO i=1,num_offs_recom
          num_crovers(i)=1
        END DO
!       Randomly allocating recombinants amongst total candidates by shuffling
        DO i=1,CandperPop
          CALL random_number(xrand)
          num_off=FLOOR(xrand*REAL(CandperPop,dp))+1
          branch=num_crovers(i)
          num_crovers(i)=num_crovers(num_off)
          num_crovers(num_off)=branch
        END DO

      ELSE IF(crovers>=1.0_dp)THEN !If no of crossovers/gamete > 1
        FORALL(i=1:CandperPop) num_crovers(i)=INT(crovers)
      END IF

!     Gamete sampling for parents and offspring creation
!     mating_design has rows and columns rank following
!     sel_sires and sel_dams, respectively
      FORALL(i=1:CandperPop) self_males(i)=sel_sires(m,i)
!     sel_dams has same composition as sel_sires,
!     but individuals can be sorted differently
      FORALL(i=1:CandperPop) self_fmales(i)=sel_dams(m,i)
      counter=0
      num_off=0

!     For each selected sire do:
      sires_monoecious: DO sire=1,mnum+fnum+mnum_btn+fnum_btn ! adding +fnum allows for selfing and reciprocals

        !For each selected dam mated to a selected sire do:
        dams_monoecious: DO dam=1,mnum+fnum+mnum_btn+fnum_btn ! adding +fnum allows for selfing and reciprocals
          IF(mating_design(sire,dam)==1)THEN

            !Access genome for current sire and dam.
            DO j=1,nloci_tot
              DO k=1,2
                sire_mirror(k,j)=par_genome(m,ped(self_males(sire))%rank,j,k)
                dam_mirror(k,j)=par_genome(m,ped(self_fmales(dam))%rank,j,k)
              END DO
            END DO

            !For each fertilization event, do:
            gametes_monoecious: DO i=1,nm+nf
              sire_mirror(3,:)=0
              dam_mirror(3,:)=0
              counter=counter+1

              !Create recombined gametes and save them
              CALL meioses_and_recomb(sire_mirror,dam_mirror,num_crovers(counter),gametesire,gametedam)
              FORALL(j=1:nloci_tot) sire_gametes(i,j)=gametesire(j)
              FORALL(j=1:nloci_tot) dam_gametes(i,j)=gametedam(j)

            END DO gametes_monoecious

            !Creation of new offspring from one single mating
            !pedigrees and genomes are created
            offspring_monoecious: DO i=1,nf+nm
              jlast=jlast+1
              num_off=num_off+1
              ped(jlast)%self=jlast
              ped(jlast)%dad=self_males(sire)
              ped(jlast)%mum=self_fmales(dam)
              ped(jlast)%gener=time
              ped(jlast)%sex='x'
              ped(jlast)%pop=m
              ped(jlast)%rank=num_off
              DO j=1,nloci_tot
                des_genome(m,num_off,j,1)=sire_gametes(i,j)
                des_genome(m,num_off,j,2)=dam_gametes(i,j)
              END DO
            END DO offspring_monoecious

          END IF ! IF(mating_design(sire,dam)==1)THEN
        END DO dams_monoecious

      END DO sires_monoecious

    END DO ! m=1,num_pops

  ELSE IF(mono_dioecious==1)THEN

    !For each breeding population do:
    DO m=1,num_pops

      FORALL(i=1:CandperPop) num_crovers(i)=0

      IF(crovers<1.0_dp)THEN !If no of crossovers per gamete is < 1

!       Number of candidates in segregation population having one recombination event
        num_offs_recom=FLOOR(crovers*CandperPop)
        DO i=1,num_offs_recom
          num_crovers(i)=1
        END DO
!       Randomly allocating recombinants amongst total candidates by shuffling
        DO i=1,CandperPop
          CALL random_number(xrand)
          num_off=FLOOR(xrand*REAL(CandperPop,dp))+1
          branch=num_crovers(i)
          num_crovers(i)=num_crovers(num_off)
          num_crovers(num_off)=branch
        END DO
      ELSE IF(crovers>=1.0_dp)THEN !If no of crossovers/gamete > 1
        FORALL(i=1:CandperPop) num_crovers(i)=INT(crovers)
      END IF

!     gamete sampling for parents and offspring creation
!     mating_design has rows and columns rank following
!     sel_sires and sel_dams, respectively

      FORALL(i=1:CandperPop) self_males(i)=sel_sires(m,i)
      FORALL(i=1:CandperPop) self_fmales(i)=sel_dams(m,i)
      counter=0
      num_off=0

!     For each selected sire do:
      sires: DO sire=1,mnum+mnum_btn

!       For each selected dam mated to that sire do:
        dams: DO dam=1,fnum+fnum_btn
          IF(mating_design(sire,dam)==1)THEN

            !Access genome for current sire and dam.
            DO j=1,nloci_tot
              DO k=1,2
                sire_mirror(k,j)=par_genome(m,ped(self_males(sire))%rank,j,k)
                dam_mirror(k,j)=par_genome(m,ped(self_fmales(dam))%rank,j,k)
              END DO
            END DO

            !For each fertilization event, do:
            gametes: DO i=1,nm+nf
              sire_mirror(3,:)=0
              dam_mirror(3,:)=0
              counter=counter+1

              !Create recombined gametes and save them
              CALL meioses_and_recomb(sire_mirror,dam_mirror,num_crovers(counter),gametesire,gametedam)
              FORALL(j=1:nloci_tot) sire_gametes(i,j)=gametesire(j)
              FORALL(j=1:nloci_tot) dam_gametes(i,j)=gametedam(j)

            END DO gametes

            !Creation of new offspring from one single mating
            !pedigrees and genomes are created
            male_offspring: DO i=1,nm
              jlast=jlast+1
              num_off=num_off+1
              ped(jlast)%self=jlast
              ped(jlast)%dad=self_males(sire)
              ped(jlast)%mum=self_fmales(dam)
              ped(jlast)%gener=time
              ped(jlast)%sex='m'
              ped(jlast)%pop=m
              ped(jlast)%rank=num_off
              DO j=1,nloci_tot
                des_genome(m,num_off,j,1)=sire_gametes(i,j)
                des_genome(m,num_off,j,2)=dam_gametes(i,j)
              END DO
            END DO male_offspring
            female_offspring: DO i=nm+1,nf+nm
              jlast=jlast+1
              num_off=num_off+1
              ped(jlast)%self=jlast
              ped(jlast)%dad=self_males(sire)
              ped(jlast)%mum=self_fmales(dam)
              ped(jlast)%gener=time
              ped(jlast)%sex='f'
              ped(jlast)%pop=m
              ped(jlast)%rank=num_off
              DO j=1,nloci_tot
                des_genome(m,num_off,j,1)=sire_gametes(i,j)
                des_genome(m,num_off,j,2)=dam_gametes(i,j)
              END DO
            END DO female_offspring

          END IF ! IF(mating_design(sire,dam)==1)THEN
        END DO dams

      END DO sires

    END DO ! m=1,num_pops

  END IF ! mono_dioecious

  DEALLOCATE(dam_gametes,sire_gametes)
  DEALLOCATE(sire_mirror,dam_mirror,num_crovers)
  DEALLOCATE(self_males,self_fmales)
  DEALLOCATE(gametesire,gametedam)
!==================================
  END SUBROUTINE create_offspring
!==================================
!==================================
  SUBROUTINE create_offspring_OS(nooffspring)
! modified LSR 24/07/09
! - added monoecious feature
! - removed DO WHILE when sampling
! recombinant candidates
! Modified by HRH 08/03/13. The actual recombination process of each
! individual is taken to a separate subroutine and the number of offspring
! is now dynamic
!==================================
  IMPLICIT NONE
  INTEGER :: i,j,k,m
  INTEGER, INTENT(IN) :: nooffspring
  INTEGER :: branch,num_offs_recom
  INTEGER :: position,temp_sex
  INTEGER :: posit_1,posit_2
  INTEGER(KIND=1), ALLOCATABLE, DIMENSION(:) :: sex_alloc
  INTEGER, ALLOCATABLE, DIMENSION(:) :: num_crovers
  INTEGER, ALLOCATABLE, DIMENSION(:) :: sire_gametes,dam_gametes
  INTEGER, ALLOCATABLE, DIMENSION(:,:) :: sire_mirror,dam_mirror

! Allocating and resetting local variables
  ALLOCATE(sex_alloc(nooffspring))
  ALLOCATE(num_crovers(nooffspring))
  ALLOCATE(sire_gametes(nloci_tot),dam_gametes(nloci_tot))
  ALLOCATE(sire_mirror(3,nloci_tot),dam_mirror(3,nloci_tot))

  FORALL(i=1:nooffspring) sex_alloc(i)=0
  FORALL(i=1:nloci_tot) sire_gametes(i)=0
  FORALL(i=1:nloci_tot) dam_gametes(i)=0
  FORALL(i=1:3,j=1:nloci_tot) sire_mirror(i,j)=0
  FORALL(i=1:3,j=1:nloci_tot) dam_mirror(i,j)=0
  FORALL(i=1:num_pops,j=1:nooffspring,k=1:nloci_tot,m=1:2) des_genome(i,j,k,m)=0

  jini(time)=jlast+1    !Counter initiation of a new generation

! For each breeding population do:
  DO m=1,num_pops

    FORALL(i=1:nooffspring) num_crovers(i)=0

    IF(crovers<1.0_dp)THEN   !If no of crossovers per gamete is < 1

!     Number of candidates in segregation population having one recombination event
      num_offs_recom=FLOOR(crovers*nooffspring)
      DO i=1,num_offs_recom
        num_crovers(i)=1
      END DO

!   Randomly allocating recombinants amongst total no of offspring by shuffling
      DO i=1,nooffspring
        CALL random_number(xrand)
        posit_1=FLOOR(xrand*REAL(nooffspring,dp))+1
        branch=num_crovers(i)
        num_crovers(i)=num_crovers(posit_1)
        num_crovers(posit_1)=branch
      END DO

    ELSE IF(crovers>=1.0_dp)THEN   !If no of crossovers/gamete > 1
      FORALL(i=1:nooffspring) num_crovers(i)=INT(crovers)
    END IF

    IF(mono_dioecious==1)THEN
!     Sex allocation to candidates in the case of a dioecious system, static procedures
      FORALL(j=1:CandperPop/2) sex_alloc(j)=1
      FORALL(j=CandperPop/2+1:CandperPop) sex_alloc(j)=0
 !    Randomly assigning sex to offspring by shuffling
      DO j=1,CandperPop
        CALL random_number(xrand)
        position=FLOOR(xrand*CandperPop)+1
        temp_sex=sex_alloc(j)
        sex_alloc(j)=sex_alloc(position)
        sex_alloc(position)=temp_sex
      END DO
    END IF

!   Gamete sampling to each offspring from its parent
    DO i=1,nooffspring
      posit_1=mating_mat(m,1,i)  !Access parent
      posit_2=mating_mat(m,2,i)

      !Access genomes for father and mother.
      DO j=1,nloci_tot
        DO k=1,2
          sire_mirror(k,j)=par_genome(m,ped(posit_1)%rank,j,k)
          dam_mirror(k,j)=par_genome(m,ped(posit_2)%rank,j,k)
        END DO
      END DO
      FORALL(j=1:nloci_tot) sire_mirror(3,j)=0
      FORALL(j=1:nloci_tot) dam_mirror(3,j)=0

      !Create recombined gametes
      CALL meioses_and_recomb(sire_mirror,dam_mirror,num_crovers(i),sire_gametes,dam_gametes)

!     generates a new offspring from parental gametes
      jlast=jlast+1
      ped(jlast)%self=jlast
      ped(jlast)%dad=mating_mat(m,1,i)
      ped(jlast)%mum=mating_mat(m,2,i)
      ped(jlast)%gener=time
      ped(jlast)%pop=m
      ped(jlast)%rank=i
      FORALL(j=1:nloci_tot) des_genome(m,i,j,1)=sire_gametes(j)
      FORALL(j=1:nloci_tot) des_genome(m,i,j,2)=dam_gametes(j)
      IF(mono_dioecious==0)THEN
        ped(jlast)%sex='x'
      ELSE IF(mono_dioecious==1)THEN
        IF(sex_alloc(i)==1) ped(jlast)%sex='m'
        IF(sex_alloc(i)==0) ped(jlast)%sex='f'
      END IF

    END DO ! i=1,nooffspring

  END DO ! m=1,num_pops

  DEALLOCATE(sex_alloc)
  DEALLOCATE(num_crovers)
  DEALLOCATE(sire_gametes,dam_gametes)
  DEALLOCATE(sire_mirror,dam_mirror)
!==================================
  END SUBROUTINE create_offspring_OS
!==================================
!==================================
  SUBROUTINE create_offspring_base
! This subroutine creates base population offspring in case nucleus breeding
! is attempted. The subroutine is mostly modelled after SUBROUTINE
! create_offspring_OS. HRH 27/12/12. So far a static routine
!==================================
  IMPLICIT NONE
  INTEGER :: i,j,k
  INTEGER :: branch,num_offs_recom
  INTEGER :: position,temp_sex
  INTEGER :: posit_1,posit_2
  INTEGER(KIND=1), ALLOCATABLE, DIMENSION(:) :: sex_alloc
  INTEGER, ALLOCATABLE, DIMENSION(:) :: num_crovers
  INTEGER, ALLOCATABLE, DIMENSION(:) :: sire_gametes,dam_gametes
  INTEGER, ALLOCATABLE, DIMENSION(:,:) :: sire_mirror,dam_mirror

! Allocating and resetting local variables
  ALLOCATE(sex_alloc(CandperBase))
  ALLOCATE(num_crovers(CandperBase))
  ALLOCATE(sire_gametes(nloci_tot),dam_gametes(nloci_tot))
  ALLOCATE(sire_mirror(3,nloci_tot),dam_mirror(3,nloci_tot))

  FORALL(i=1:CandperBase) sex_alloc(i)=0
  FORALL(i=1:nloci_tot) sire_gametes(i)=0
  FORALL(i=1:nloci_tot) dam_gametes(i)=0
  FORALL(i=1:3,j=1:nloci_tot) sire_mirror(i,j)=0
  FORALL(i=1:3,j=1:nloci_tot) dam_mirror(i,j)=0
  FORALL(i=1:CandperBase) num_crovers(i)=0

  IF(crovers<1.0_dp)THEN   !If no of crossovers per gamete is < 1

!   Number of candidates in segregation population having one recombination event
    num_offs_recom=FLOOR(crovers*CandperBase)
    DO i=1,num_offs_recom
      num_crovers(i)=1
    END DO

!   Randomly allocating recombinants amongst total no of offspring by shuffling
    DO i=1,CandperBase
      CALL random_number(xrand)
      posit_1=FLOOR(xrand*REAL(CandperBase,dp))+1
      branch=num_crovers(i)
      num_crovers(i)=num_crovers(posit_1)
      num_crovers(posit_1)=branch
    END DO

  ELSE IF(crovers>=1.0_dp)THEN   !If no of crossovers/gamete > 1
    FORALL(i=1:CandperBase) num_crovers(i)=INT(crovers)
  END IF

  IF(mono_dioecious==1)THEN
!   Sex allocation to candidates in the case of a dioecious system
    FORALL(j=1:CandperBase/2) sex_alloc(j)=1
    FORALL(j=CandperBase/2+1:CandperBase) sex_alloc(j)=0
!   Randomly assigning sex to offspring by shuffling
    DO j=1,CandperBase
      CALL random_number(xrand)
      position=FLOOR(xrand*CandperBase)+1
      temp_sex=sex_alloc(j)
      sex_alloc(j)=sex_alloc(position)
      sex_alloc(position)=temp_sex
    END DO
  END IF

! Gamete sampling to each offspring from its parent
  DO i=1,CandperBase
    posit_1=mating_mat_base(1,i)  !Access parent
    posit_2=mating_mat_base(2,i)

    !Access genomes for father and mother.
    DO j=1,nloci_tot
      DO k=1,2
        sire_mirror(k,j)=par_genome(1,ped(posit_1)%rank,j,k)
        dam_mirror(k,j)=par_genome(1,ped(posit_2)%rank,j,k)
      END DO
    END DO
    FORALL(j=1:nloci_tot) sire_mirror(3,j)=0
    FORALL(j=1:nloci_tot) dam_mirror(3,j)=0

    !Create recombined gametes
    CALL meioses_and_recomb(sire_mirror,dam_mirror,num_crovers(i),sire_gametes,dam_gametes)

!   generates a new offspring from parental gametes
    jlast=jlast+1
    ped(jlast)%self=jlast
    ped(jlast)%dad=mating_mat_base(1,i)
    ped(jlast)%mum=mating_mat_base(2,i)
    ped(jlast)%gener=time
    ped(jlast)%pop=2  !Basepop individuals are assumed to be member of pop 2
    ped(jlast)%rank=CandperPop+i   !Rank above that of the nucleus offspring
    FORALL(j=1:nloci_tot) des_genome(1,ped(jlast)%rank,j,1)=sire_gametes(j)
    FORALL(j=1:nloci_tot) des_genome(1,ped(jlast)%rank,j,2)=dam_gametes(j)
    IF(mono_dioecious==0)THEN
      ped(jlast)%sex='x'
    ELSE IF(mono_dioecious==1)THEN
      IF(sex_alloc(i)==1) ped(jlast)%sex='m'
      IF(sex_alloc(i)==0) ped(jlast)%sex='f'
    END IF

  END DO ! i=1,CandperBase

  DEALLOCATE(sex_alloc)
  DEALLOCATE(num_crovers)
  DEALLOCATE(sire_gametes,dam_gametes)
  DEALLOCATE(sire_mirror,dam_mirror)
!==================================
  END SUBROUTINE create_offspring_base
!==================================
!==================================
  SUBROUTINE prod_create_OS
! Created 13/06/11 HRH
! ONLY MONOECIOUS
! Creates a production population from the selected elite in
! the OS fashion using offspring mating matrices rather than parental designs.
! Updated by HRH 27/12/12. The recombination of gametes are now put in a separate
! subroutine
!==================================
  IMPLICIT NONE
  INTEGER :: i,j,k
  INTEGER :: branch,ranksire,rankdam,popsire,popdam,num_offs_recom,num_off
  INTEGER, ALLOCATABLE, DIMENSION(:) :: num_crovers
  INTEGER, ALLOCATABLE, DIMENSION(:) :: sire_gametes,dam_gametes
  INTEGER, ALLOCATABLE, DIMENSION(:,:) :: sire_mirror,dam_mirror

! Allocations and resetting of local variables
  ALLOCATE(sire_mirror(3,nloci_tot),dam_mirror(3,nloci_tot))
  ALLOCATE(sire_gametes(nloci_tot),dam_gametes(nloci_tot))
  ALLOCATE(num_crovers(CandperProd))
  FORALL(i=1:3,j=1:nloci_tot) sire_mirror(i,j)=0
  FORALL(i=1:3,j=1:nloci_tot) dam_mirror(i,j)=0
  FORALL(i=1:CandperProd,j=1:nloci_tot,k=1:2) prod_genome(i,j,k)=0
  FORALL(i=1:nloci_tot) sire_gametes(i)=0
  FORALL(i=1:nloci_tot) dam_gametes(i)=0

 ! Time set
  jini_prod(time)=jlast_prod+1

  FORALL(i=1:CandperProd) num_crovers(i)=0

! Numbers of crossovers per offspring candidate is assigned
  IF(crovers<1.0_dp)THEN
!   number of candidates in segregation population having one recombination event
    num_offs_recom=FLOOR(crovers*CandperProd)
    DO i=1,num_offs_recom
      num_crovers(i)=1
    END DO
!   randomly allocating recombinants amongst total candidates
    DO i=1,CandperProd
      CALL random_number(xrand)
      num_off=FLOOR(xrand*REAL(CandperProd,dp))+1
      branch=num_crovers(i)
      num_crovers(i)=num_crovers(num_off)
      num_crovers(num_off)=branch
    END DO
  ELSE IF(crovers>=1.0_dp)THEN
    FORALL(i=1:CandperProd) num_crovers(i)=INT(crovers)
  END IF

  counter=0
  num_off=0

  !Across all offspring to be created do:
  offspring: DO i=1,Candperprod

!   Access of production parent genomes.
    ranksire = ped(mating_mat_prod(1,i))%rank
    popsire  = ped(mating_mat_prod(1,i))%pop
    rankdam  = ped(mating_mat_prod(2,i))%rank
    popdam   = ped(mating_mat_prod(2,i))%pop
    DO j=1,nloci_tot
      DO k=1,2
        sire_mirror(k,j)=par_genome(popsire,ranksire,j,k)
        dam_mirror(k,j)=par_genome(popdam,rankdam,j,k)
      END DO
    END DO

    sire_mirror(3,:)=0
    dam_mirror(3,:)=0

    !Create recombined gametes and save them
    CALL meioses_and_recomb(sire_mirror,dam_mirror,num_crovers(i),sire_gametes,dam_gametes)
    FORALL(j=1:nloci_tot) prod_genome(i,j,1)=sire_gametes(j)
    FORALL(j=1:nloci_tot) prod_genome(i,j,2)=dam_gametes(j)

    !Offspring creation
    jlast_prod=jlast_prod+1
    num_off=num_off+1
    prod(jlast_prod)%self=jlast_prod
    prod(jlast_prod)%dad=mating_mat_prod(1,i)
    prod(jlast_prod)%mum=mating_mat_prod(2,i)
    prod(jlast_prod)%gener=time
    prod(jlast_prod)%fiped=0.0_dp  !Inbreeding is calculated later
    prod(jlast_prod)%fimol=0.0_dp
    prod(jlast_prod)%sex='x'

  END DO offspring

! Deallocation of mating and creation variables
  DEALLOCATE(sire_mirror,dam_mirror,num_crovers)
  DEALLOCATE(sire_gametes,dam_gametes)

! Resetting of production description variables
  FORALL(i=1:CandperProd,j=1:nloci_sel,k=1:2) prod_Genot(i,j,k)=0.0_dp
  FORALL(i=1:CandperProd,j=1:nloci_sel) prod_alcopies(i,j)=0

! For all production individuals, sum up true genotypic values
  DO j=1,CandperProd
    counter=0
    DO k=1,nloci_tot,2
      counter=counter+1
      prod_alcopies(j,counter)=SUM(prod_genome(j,k,:))
      IF(gene_type(counter)==1)THEN
        IF(prod_alcopies(j,counter)==0)THEN
          prod_Genot(j,counter,1)=-gene_effect(counter,1)
        ELSE IF(prod_alcopies(j,counter)==1)THEN
          prod_Genot(j,counter,1)=gene_effect(counter,2)
        ELSE IF(prod_alcopies(j,counter)==2)THEN
          prod_Genot(j,counter,1)=gene_effect(counter,1)
        END IF
      ELSE IF(gene_type(counter)==2)THEN
        IF(prod_alcopies(j,counter)==0)THEN
          prod_Genot(j,counter,1)=-gene_effect(counter,1)
          prod_Genot(j,counter,2)=-gene_effect(counter,3)
        ELSE IF(prod_alcopies(j,counter)==1)THEN
          prod_Genot(j,counter,1)=gene_effect(counter,2)
          prod_Genot(j,counter,2)=gene_effect(counter,4)
        ELSE IF(prod_alcopies(j,counter)==2)THEN
          prod_Genot(j,counter,1)=gene_effect(counter,1)
          prod_Genot(j,counter,2)=gene_effect(counter,3)
        END IF
      ELSE IF(gene_type(counter)==3)THEN
        IF(prod_alcopies(j,counter)==0)THEN
          prod_Genot(j,counter,2)=-gene_effect(counter,3)
        ELSE IF(prod_alcopies(j,counter)==1)THEN
          prod_Genot(j,counter,2)=gene_effect(counter,4)
        ELSE IF(prod_alcopies(j,counter)==2)THEN
          prod_Genot(j,counter,2)=gene_effect(counter,3)
        END IF
      END IF
    END DO
  END DO

!==================================
  END SUBROUTINE prod_create_OS
!==================================
!==================================
  SUBROUTINE sumup_founderGenot
! Simplified and accomodated to possible nucleus breeding, HRH 27/12/12
!==================================
  IMPLICIT NONE
  INTEGER :: i,j
  INTEGER :: self_rank,self_pop

  DO i=1,tot_founder+base_founder
    counter=0
    self_rank=ped(i)%rank
    self_pop=ped(i)%pop
    DO j=1,nloci_tot,2
      counter=counter+1
      par_alcopies(self_pop,self_rank,counter)=SUM(par_genome(self_pop,self_rank,j,:))
      IF(gene_type(counter)==1)THEN
        IF(par_alcopies(self_pop,self_rank,counter)==0)THEN
          par_Genot(self_pop,self_rank,counter,1)=-gene_effect(counter,1)
        ELSE IF(par_alcopies(self_pop,self_rank,counter)==1)THEN
          par_Genot(self_pop,self_rank,counter,1)=gene_effect(counter,2)
        ELSE IF(par_alcopies(self_pop,self_rank,counter)==2)THEN
          par_Genot(self_pop,self_rank,counter,1)=gene_effect(counter,1)
        END IF
      ELSE IF(gene_type(counter)==2)THEN
        IF(par_alcopies(self_pop,self_rank,counter)==0)THEN
          par_Genot(self_pop,self_rank,counter,1)=-gene_effect(counter,1)
          par_Genot(self_pop,self_rank,counter,2)=-gene_effect(counter,3)
        ELSE IF(par_alcopies(self_pop,self_rank,counter)==1)THEN
          par_Genot(self_pop,self_rank,counter,1)=gene_effect(counter,2)
          par_Genot(self_pop,self_rank,counter,2)=gene_effect(counter,4)
        ELSE IF(par_alcopies(self_pop,self_rank,counter)==2)THEN
          par_Genot(self_pop,self_rank,counter,1)=gene_effect(counter,1)
          par_Genot(self_pop,self_rank,counter,2)=gene_effect(counter,3)
        END IF
      ELSE IF(gene_type(counter)==3)THEN
        IF(par_alcopies(self_pop,self_rank,counter)==0)THEN
          par_Genot(self_pop,self_rank,counter,2)=-gene_effect(counter,3)
        ELSE IF(par_alcopies(self_pop,self_rank,counter)==1)THEN
          par_Genot(self_pop,self_rank,counter,2)=gene_effect(counter,4)
        ELSE IF(par_alcopies(self_pop,self_rank,counter)==2)THEN
          par_Genot(self_pop,self_rank,counter,2)=gene_effect(counter,3)
        END IF
      END IF
    END DO
  END DO

!  IF(base_founder>0)THEN    !In case nucleus breeding is attempted
!    DO i=tot_founder+1,jlast
!      counter=0
!      self_rank=ped(i)%rank
!      DO j=1,nloci_tot,2
!        counter=counter+1
!        par_alcopies(1,self_rank,counter)=SUM(par_genome(1,self_rank,j,:))
!        IF(gene_type(counter)==1)THEN
!          IF(par_alcopies(1,self_rank,counter)==0)THEN
!            par_Genot(1,self_rank,counter,1)=-gene_effect(counter,1)
!          ELSE IF(par_alcopies(1,self_rank,counter)==1)THEN
!            par_Genot(1,self_rank,counter,1)=gene_effect(counter,2)
!          ELSE IF(par_alcopies(1,self_rank,counter)==2)THEN
!            par_Genot(1,self_rank,counter,1)=gene_effect(counter,1)
!          END IF
!        ELSE IF(gene_type(counter)==2)THEN
!          IF(par_alcopies(1,self_rank,counter)==0)THEN
!            par_Genot(1,self_rank,counter,1)=-gene_effect(counter,1)
!            par_Genot(1,self_rank,counter,2)=-gene_effect(counter,3)
!          ELSE IF(par_alcopies(1,self_rank,counter)==1)THEN
!            par_Genot(1,self_rank,counter,1)=gene_effect(counter,2)
!            par_Genot(1,self_rank,counter,2)=gene_effect(counter,4)
!          ELSE IF(par_alcopies(1,self_rank,counter)==2)THEN
!            par_Genot(1,self_rank,counter,1)=gene_effect(counter,1)
!            par_Genot(1,self_rank,counter,2)=gene_effect(counter,3)
!          END IF
!        ELSE IF(gene_type(counter)==3)THEN
!          IF(par_alcopies(1,self_rank,counter)==0)THEN
!            par_Genot(1,self_rank,counter,2)=-gene_effect(counter,3)
!          ELSE IF(par_alcopies(1,self_rank,counter)==1)THEN
!            par_Genot(1,self_rank,counter,2)=gene_effect(counter,4)
!          ELSE IF(par_alcopies(1,self_rank,counter)==2)THEN
!            par_Genot(1,self_rank,counter,2)=gene_effect(counter,3)
!          END IF
!        END IF
!      END DO
!    END DO
!  END IF !If nucleus breeding

!==================================
  END SUBROUTINE sumup_founderGenot
!==================================
!==================================
  SUBROUTINE sumup_offspringGenot
! Updated HRH 09/01/13 including the nucleus breeding option.
! Observe that base and nucleus populations are taken care of completely without
! any IF-regulation with respect to that.
!==================================
  IMPLICIT NONE
  INTEGER :: i,j,k,m

  FORALL(i=1:num_pops,j=1:(CandperPop+CandperBase),k=1:nloci_sel,m=1:2) des_Genot(i,j,k,m)=0.0_dp
  FORALL(i=1:num_pops,j=1:(CandperPop+CandperBase),k=1:nloci_sel) des_alcopies(i,j,k)=0
  DO i=1,num_pops
    DO j=1,(CandperPop+CandperBase)
      counter=0
      DO k=1,nloci_tot,2
        counter=counter+1
        des_alcopies(i,j,counter)=SUM(des_genome(i,j,k,:))
        IF(gene_type(counter)==1)THEN
          IF(des_alcopies(i,j,counter)==0)THEN
            des_Genot(i,j,counter,1)=-gene_effect(counter,1)
          ELSE IF(des_alcopies(i,j,counter)==1)THEN
            des_Genot(i,j,counter,1)=gene_effect(counter,2)
          ELSE IF(des_alcopies(i,j,counter)==2)THEN
            des_Genot(i,j,counter,1)=gene_effect(counter,1)
          END IF
        ELSE IF(gene_type(counter)==2)THEN
          IF(des_alcopies(i,j,counter)==0)THEN
            des_Genot(i,j,counter,1)=-gene_effect(counter,1)
            des_Genot(i,j,counter,2)=-gene_effect(counter,3)
          ELSE IF(des_alcopies(i,j,counter)==1)THEN
            des_Genot(i,j,counter,1)=gene_effect(counter,2)
            des_Genot(i,j,counter,2)=gene_effect(counter,4)
          ELSE IF(des_alcopies(i,j,counter)==2)THEN
            des_Genot(i,j,counter,1)=gene_effect(counter,1)
            des_Genot(i,j,counter,2)=gene_effect(counter,3)
          END IF
        ELSE IF(gene_type(counter)==3)THEN
          IF(des_alcopies(i,j,counter)==0)THEN
            des_Genot(i,j,counter,2)=-gene_effect(counter,3)
          ELSE IF(des_alcopies(i,j,counter)==1)THEN
            des_Genot(i,j,counter,2)=gene_effect(counter,4)
          ELSE IF(des_alcopies(i,j,counter)==2)THEN
            des_Genot(i,j,counter,2)=gene_effect(counter,3)
          END IF
        END IF
      END DO
    END DO
  END DO

!==================================
  END SUBROUTINE sumup_offspringGenot
!==================================
!==================================
  SUBROUTINE count_heteroz
!==================================
!This subroutine calculates the frequency of heterozygotes in evaluation
!populations and among selected parents for each loci, breeding population and
!generation. Updated HRH 07/03/13. Heterozygosity of selection is disabled
!because it is not used. Accomodated to nucleus breeding. Heterozygosity
!calculation is now also performed already at the founder stage.
  IMPLICIT NONE
  INTEGER :: i,j,k,tot_ind,init
  INTEGER :: num_Het

  IF(time==0)THEN   !If time progression has not yet started

    tot_ind = pop_founder+base_founder
    init=1

    DO i=1,num_pops
      DO j=1,nloci_sel    !do over all populations and loci
        counter=0
        num_Het=0

        DO k=init,jlast
        !If the individual k is a member of population i, it will be investigated.
          IF(ped(k)%pop==i)THEN
            counter=counter+1

            !If it has got exactly one copy of the favourable allele num_Het will
            !be incremented. If it furthermore has been selected as a parent
            !num_sel_Het will be incremented.
            IF(par_alcopies(i,counter,j)==1) num_Het=num_Het+1

          END IF
        END DO  !over individuals

        !The frequency of heterozygotes is calculated for population i, generation
        !time and loci j. The frequency is for the entire candidate population
        Het_pop(i,1,j)=REAL(num_Het,dp)/tot_ind

      END DO  !over nloci_sel
    END DO !over populations

    !Calculate total heterozygosity as a mean
    FORALL(j=1:nloci_sel) Het_tot(1,j)=SUM(Het_pop(:,1,j))/num_pops

  ELSE   !If time progression has started

    IF(time==1)THEN   !If still at the F1 level, count all individuals, otherwise only count the nucleus
      tot_ind=CandperPop+Candperbase
    ELSE
      tot_ind=CandperPop
    END IF
    init=jini(time)

    DO i=1,num_pops
      DO j=1,nloci_sel    !do over all populations and loci
        counter=0
        num_Het=0

        DO k=init,jlast
        !If the individual k is a member of population i, it will be investigated.
          IF(ped(k)%pop==i)THEN
            counter=counter+1

            !If it has got exactly one copy of the favourable allele num_Het will
            !be incremented. If it furthermore has been selected as a parent
            !num_sel_Het will be incremented.
            IF(des_alcopies(i,counter,j)==1) num_Het=num_Het+1

          END IF  !correct pop
        END DO  !over individuals

        !The frequency of heterozygotes is calculated for population i, generation
        !time and loci j.
        Het_pop(i,time+1,j)=REAL(num_Het,dp)/tot_ind

      END DO  !over nloci_sel
    END DO !over populations

    IF(base_founder>0)THEN !if there is a base population

      IF(time==1)THEN !if time==1, let basepop and total parameters inherit that of the nucleus

        FORALL(j=1:nloci_sel) Het_base(time,j)=Het_pop(1,time+1,j)
        FORALL(j=1:nloci_sel) Het_tot(time+1,j)=Het_pop(1,time+1,j)

      ELSE !if further time has passed, basepop should acquire its own parameters

        tot_ind=CandperBase
        init=jini(time)

        DO j=1,nloci_sel    !do over all populations and loci
          counter=Candperpop
          num_Het=0

          DO k=init,jlast
          !If the individual k is a member of the base population, it will be investigated.
            IF(ped(k)%pop==2)THEN
              counter=counter+1

              !If it has got exactly one copy of the favourable allele num_Het will
              !be incremented.
              IF(des_alcopies(1,counter,j)==1) num_Het=num_Het+1

            END IF   !correct pop
          END DO  !over basepop individuals

          !The frequency of heterozygotes is calculated for generation "time" and loci j
          Het_base(time,j)=REAL(num_Het,dp)/tot_ind

        END DO  !over all loci

        !Calculate total heterozygosity as a weighted mean
        FORALL(j=1:nloci_sel)
          Het_tot(time+1,j)=(CandperPop*Het_pop(1,time+1,j)+CandperBase*Het_base(time,j))/(CandperPop+CandperBase)
        END FORALL

      END IF   !time has passed

    ELSE !If there is no base population calculate total heterozygosity the normal way

      !Calculate total heterozygosity as a mean
      FORALL(j=1:nloci_sel) Het_tot(time+1,j)=SUM(Het_pop(:,time+1,j))/num_pops

    END IF  !base population

  END IF   !time progression has started

!==================================
  END SUBROUTINE count_heteroz
!==================================
!==================================
  SUBROUTINE allelic_freq
! calculates allelic frequencies per locus across genome.
! If time progression has started, it keeps
! record of designated alleles that are lost or fixated throughout generations
! Updated by HRH 28/02/13
!==================================
  IMPLICIT NONE
  INTEGER :: i,j,gtype,sum_alcopies,pop_ind,tot_ind

  !Resetting variables
  FORALL(i=1:nloci_sel) lost_locus(i)=0
  FORALL(i=1:nloci_sel) fixed_locus(i)=0
  FORALL(i=1:3,j=1:num_pops) lost_per_pop(i,j,time+1)=0
  FORALL(i=1:3,j=1:num_pops) fix_per_pop(i,j,time+1)=0
  FORALL(i=1:3) lost_per_gen(i,time+1)=0
  FORALL(i=1:3) fix_per_gen(i,time+1)=0
  sum_alcopies=0

  IF(time==0)THEN   !If time progression has not started

    pop_ind=pop_founder+base_founder
    tot_ind=tot_founder+base_founder
    DO i=1,nloci_sel   !Calculate locuswise allele frequencies of founders

      gtype=gene_type(i)                      !Type of locus noted

      DO j=1,num_pops

        allele_freqpop(j,1,i)=REAL(SUM(par_alcopies(j,1:pop_ind,i)),dp)/(2*pop_ind)
        IF(allele_freqpop(j,1,i)==0.0_dp)THEN   !If allele lost, make notation
          lost_per_pop(gtype,j,1)=lost_per_pop(gtype,j,1)+1
        ELSE IF(allele_freqpop(j,1,i)==1.0_dp)THEN  !If allele fixed, make notation
          fix_per_pop(gtype,j,1)=fix_per_pop(gtype,j,1)+1
        END IF

      END DO

      !Calculate overall allele frequencies.
      allele_freq(1,i)=REAL(SUM(par_alcopies(:,:,i)),dp)/(2*tot_ind)
      IF(allele_freq(1,i)==0.0_dp)THEN   !If allele lost, make notation
        lost_locus(i)=1
        lost_per_gen(gtype,1)=lost_per_gen(gtype,1)+1
      ELSE IF(allele_freq(1,i)==1.0_dp)THEN  !If allele fixed, make notation
        fixed_locus(i)=1
        fix_per_gen(gtype,1)=fix_per_gen(gtype,1)+1
      END IF

    END DO

!    IF(base_founder>0)THEN    !If nucleus breeding,  !NOT COUNTED AT THE FOUNDER LEVEL

!      FORALL(i=1:3) lost_per_base(i,1)=0
!      FORALL(i=1:3) fix_per_base(i,1)=0   !Zeroset basepop parameters

!      DO i=1,nloci_sel   !calculate locuswise allele frequencies of founders

!        gtype=gene_type(i)                      !Type of locus noted
!        sum_alcopies=SUM(par_alcopies(1,(tot_founder+1):(tot_founder+base_founder),i))
!        allele_freqbase(1,i)=REAL(sum_alcopies,dp)/(2*base_founder)
!        IF(allele_freqbase(1,i)==0.0_dp)THEN   !If allele lost, make notation
!          lost_per_base(gtype,1)=lost_per_base(gtype,1)+1
!        ELSE IF(allele_freqbase(1,i)==1.0_dp)THEN  !If allele fixed, make notation
!          fix_per_base(gtype,1)=fix_per_base(gtype,1)+1
!        END IF

!      END DO
!    END IF

  ELSE IF(time>=1)THEN   !If time progression has started

    IF(time==1)THEN   !If still at the F1 level, count all individuals, otherwise only count the nucleus
      pop_ind=CandperPop+Candperbase
    ELSE
      pop_ind=CandperPop
    END IF
    tot_ind=CandperGener+CandperBase

    DO i=1,nloci_sel

      gtype=gene_type(i)                      !Type of locus noted

      DO j=1,num_pops  !Calculate locuswise allele frequencies of segpopulations

        allele_freqpop(j,time+1,i)=REAL(SUM(des_alcopies(j,1:pop_ind,i)),dp)/(2*pop_ind)
        IF(allele_freqpop(j,time+1,i)==0.0_dp)THEN   !If allele lost, make notation
          lost_per_pop(gtype,j,time+1)=lost_per_pop(gtype,j,time+1)+1
        ELSE IF(allele_freqpop(j,time+1,i)==1.0_dp)THEN  !If allele fixed, make notation
          fix_per_pop(gtype,j,time+1)=fix_per_pop(gtype,j,time+1)+1
        END IF

      END DO

      !Calculate overall allele frequencies
      allele_freq(time+1,i)=REAL(SUM(des_alcopies(:,:,i)),dp)/(2*tot_ind)
      IF(allele_freq(time+1,i)==0.0_dp)THEN   !If allele lost, make notation
        lost_locus(i)=1
        lost_per_gen(gtype,time+1)=lost_per_gen(gtype,time+1)+1
      ELSE IF(allele_freq(time+1,i)==1.0_dp)THEN  !If allele fixed, make notation
        fixed_locus(i)=1
        fix_per_gen(gtype,time+1)=fix_per_gen(gtype,time+1)+1
      END IF

    END DO

    IF(base_founder>0)THEN

      !If still at the F1-generation, the basepop should inherit total parameters
      IF(time==1)THEN

        FORALL(i=1:nloci_sel) allele_freqbase(1,i) = allele_freq(2,i)
        FORALL(i=1:3) lost_per_base(i,1) = lost_per_gen(i,2)
        FORALL(i=1:3) fix_per_base(i,1) = fix_per_gen(i,2)

      ELSE !Otherwise the basepop should acquire its own parameters

        FORALL(i=1:3) lost_per_base(i,time)=0
        FORALL(i=1:3) fix_per_base(i,time)=0   !Zeroset basepop parameters

        DO i=1,nloci_sel   !calculate locuswise allele frequencies of founders

          gtype=gene_type(i)                      !Type of locus noted
          sum_alcopies=SUM(des_alcopies(1,(CandperPop+1):(CandperPop+Candperbase),i))
          allele_freqbase(time,i)=REAL(sum_alcopies,dp)/(2*CandperBase)
          IF(allele_freqbase(time,i)==0.0_dp)THEN   !If allele lost, make notation
            lost_per_base(gtype,time)=lost_per_base(gtype,time)+1
          ELSE IF(allele_freqbase(time,i)==1.0_dp)THEN  !If allele fixed, make notation
            fix_per_base(gtype,time)=fix_per_base(gtype,time)+1
          END IF

        END DO

      END IF !time==1

    END IF  !base_founder>0

  END IF  !time>0

!==================================
  END SUBROUTINE allelic_freq
!==================================
!==================================
  SUBROUTINE prod_allele_freq
! HRH 10/09/11. Allele frequencies, allele loss/fixation and heterozygosity is calculated
! for an eventual production population.
!==================================
  IMPLICIT NONE
  INTEGER :: i,j,gtype,num_het,counter

  FORALL(i=1:3) lost_per_prod(i,time)=0
  FORALL(i=1:3) fix_per_prod(i,time)=0

  DO i=1,nloci_sel  !For each selective locus do:
    num_Het=0
    counter=0

    !Calculate locuswise allele frequencies of production
    allele_freqprod(time,i)=REAL(SUM(prod_alcopies(:,i)),dp)/(2*CandperProd)

    gtype=gene_type(i)                      !Type of locus noted

    IF(allele_freqprod(time,i)==0.0_dp)THEN   !If allele lost, make notation
      lost_per_prod(gtype,time)=lost_per_prod(gtype,time)+1
    ELSE IF(allele_freqprod(time,i)==1.0_dp)THEN  !If allele fixed, make notation
      fix_per_prod(gtype,time)=fix_per_prod(gtype,time)+1
    END IF

    DO j=jini_prod(time),jlast_prod
      counter=counter+1

      !If the production individual has one copy of the allele num_Het will
      !be incremented
      IF(prod_alcopies(counter,i)==1) num_Het=num_Het+1

    END DO

    !Heterozygosity freqency is calculated for locus i in the production pop
    Het_prod(time,i)=REAL(num_Het,dp)/CandperProd

  END DO

!==================================
  END SUBROUTINE prod_allele_freq
!==================================
!==================================
  SUBROUTINE update_ptypes(nooffspring)
! Samples phenotypic values across cohort
! Adjusted by HRH 12/04/13 to accomodate nucleus breeding, extreme sublining,
! and selfing. In comparison with earlier versions, heritability is now
! implement already at the founder stage.
!==================================
  IMPLICIT NONE
  INTEGER :: i,j,init
  INTEGER, INTENT(IN) :: nooffspring
  REAL(KIND=dp) :: Genotvar, Addvar
  REAL(KIND=dp), ALLOCATABLE, DIMENSION(:) :: Phenot_X,Phenot_Y
  REAL(KIND=dp), ALLOCATABLE, DIMENSION(:) :: Popdata_X,Popdata_Y,Popdata_XY

  !Allocation and resetting of local variables
  ALLOCATE(Phenot_X(nooffspring),Phenot_Y(nooffspring))
  ALLOCATE(Popdata_X(num_pops),Popdata_Y(num_pops),Popdata_XY(num_pops))
  FORALL(i=1:nooffspring) Phenot_X(i)=0.0_dp
  FORALL(i=1:nooffspring) Phenot_Y(i)=0.0_dp
  FORALL(i=1:num_pops) Popdata_X(i)=0.0_dp
  FORALL(i=1:num_pops) Popdata_Y(i)=0.0_dp
  FORALL(i=1:num_pops) Popdata_XY(i)=0.0_dp

  ! Calculates environmental variance implicitly for founders
  IF((time==0))THEN

    init=1
    !Assign additive and genotypic variances or metavariances to local variables
    !depending on how many populations are used
    IF(num_pops>1)THEN
      Genotvar=VGenotMeta_X(1)
      Addvar=VaddMeta_X(1)
    ELSE
      Genotvar=VGenot_X(1,1)
      Addvar=Vadd_X(1,1)
    END IF

    IF((hh_X>0.0_dp).AND.(hh_X<1.0_dp))THEN
!      rvar1=SUM(Vadd_X(:,time+1))/num_pops
!      rvar2=SUM(VGenot_X(:,time+1))/num_pops
      Ve_X=(Addvar-hh_X*Genotvar)/hh_X
    ELSE IF(hh_X==1.0_dp)THEN
      Ve_X=0.0_dp
    END IF

    IF((hh_Y>0.0_dp).AND.(hh_Y<1.0_dp))THEN

      !Assign additive and genotypic variances or metavariances to local variables
      !depending on how many populations are used
      IF(num_pops>1)THEN
        Genotvar=VGenotMeta_Y(1)
        Addvar=VaddMeta_Y(1)
      ELSE
        Genotvar=VGenot_Y(1,1)
        Addvar=Vadd_Y(1,1)
      END IF

!        rvar1=SUM(Vadd_Y(:,time+1))/num_pops
!        rvar2=SUM(VGenot_Y(:,time+1))/num_pops

      Ve_Y=(Addvar-hh_Y*Genotvar)/hh_Y
    ELSE IF(hh_Y==1.0_dp)THEN
      Ve_Y=0.0_dp
    END IF


  ELSE
    init=jini(time)
  END IF   !time==0

  DO j=1,num_pops !For all populations do

    current_ind=0
    DO i=init,jlast !For each individual belonging to population m do:
      IF(ped(i)%pop==j)THEN

        !If environmental noise is requested for trait X, sample environmental
        !deviate using the implicit environment variance as a factor and add to
        !genotypic value to form phenotype.
        current_ind=current_ind+1
        IF(Ve_X>0.0_dp)THEN
          xrand=n_dev(xrand)
          ped(i)%ptype_X=ped(i)%GenotVal_X+xrand*DSQRT(Ve_X)
        ELSE IF(Ve_X<=0.0_dp)THEN  !Otherwise, phenotype = genotype
          ped(i)%ptype_X=ped(i)%GenotVal_X
        END IF
        Phenot_X(current_ind)=ped(i)%ptype_X

        !If environmental noise is requested for trait Y, sample environmental
        !deviate using the implicit environment variance as a factor and add to
        !genotypic value to form phenotype.
        IF(n_traits==2)THEN
          IF(Ve_Y>0.0_dp)THEN
            xrand=n_dev(xrand)
            ped(i)%ptype_Y=ped(i)%GenotVal_Y+xrand*DSQRT(Ve_Y)
          ELSE IF(Ve_Y<=0.0_dp)THEN  !Otherwise, phenotype = genotype
            ped(i)%ptype_Y=ped(i)%GenotVal_Y
          END IF
          Phenot_Y(current_ind)=ped(i)%ptype_Y
        END IF

      END IF
    END DO

    !Realised phenotypic variances and X-Y covariance are calculated
    IF(current_ind>1)THEN
      VPhenot_X(j,time+1)=real_var(Phenot_X)
    ELSE
      VPhenot_X(j,time+1)=0
    END IF
    Popdata_X(j)=VPhenot_X(j,time+1)
    IF(n_traits==2)THEN
      IF(current_ind>1)THEN
        VPhenot_Y(j,time+1)=real_var(Phenot_Y)
        CovPhenot_XY(j,time+1)=real_cov(Phenot_X,Phenot_Y)
      ELSE
        VPhenot_Y(j,time+1)=0
        CovPhenot_XY(j,time+1)=0
      END IF
      Popdata_Y(j)=VPhenot_Y(j,time+1)
      Popdata_XY(j)=CovPhenot_XY(j,time+1)
    END IF

  END DO

  DEALLOCATE(Phenot_X,Phenot_Y)

  IF((base_founder>0).AND.(time>1))THEN !If nucleus breeding is attempted and time>=2

    !Reallocation and resetting of local variables
    ALLOCATE(Phenot_X(CandperBase),Phenot_Y(CandperBase))
    FORALL(i=1:CandperBase) Phenot_X(i)=0.0_dp
    FORALL(i=1:CandperBase) Phenot_Y(i)=0.0_dp

    current_ind=0
    DO i=init,jlast !For each individual in base population do:
      IF(ped(i)%pop==2)THEN

        !If environmental noise is requested for trait X, sample environmental
        !deviate using the implicit environment variance as a factor and add to
        !genotypic value to form phenotype.
        current_ind=current_ind+1
        IF(Ve_X>0.0_dp)THEN
          xrand=n_dev(xrand)
          ped(i)%ptype_X=ped(i)%GenotVal_X+xrand*DSQRT(Ve_X)
        ELSE IF(Ve_X<=0.0_dp)THEN  !Otherwise, phenotype = genotype
          ped(i)%ptype_X=ped(i)%GenotVal_X
        END IF
        Phenot_X(current_ind)=ped(i)%ptype_X

        !If environmental noise is requested for trait Y, sample environmental
        !deviate using the implicit environment variance as a factor and add to
        !genotypic value to form phenotype.
        IF(n_traits==2)THEN
          IF(Ve_Y>0.0_dp)THEN
            xrand=n_dev(xrand)
            ped(i)%ptype_Y=ped(i)%GenotVal_Y+xrand*DSQRT(Ve_Y)
          ELSE IF(Ve_Y<=0.0_dp)THEN  !Otherwise, phenotype = genotype
            ped(i)%ptype_Y=ped(i)%GenotVal_Y
          END IF
          Phenot_Y(current_ind)=ped(i)%ptype_Y
        END IF

      END IF
    END DO

    !Realised phenotypic variances and X-Y covariance are calculated
    VPhenotBase_X(time)=real_var(Phenot_X)
    IF(n_traits==2)THEN
      VPhenotBase_Y(time)=real_var(Phenot_Y)
      CovPhenotBase_XY(time)=real_cov(Phenot_X,Phenot_Y)
    END IF

    DEALLOCATE(Phenot_X,Phenot_Y)

  END IF  !base pop and time>1

  !If there are several populations, calculate phenotypic metaparameters and
  !perhaps also phenotypic across-population parameters
  IF((base_founder>0).OR.(num_pops>1))THEN

    IF(time==0)THEN
      ALLOCATE(Phenot_X(tot_founder+base_founder),Phenot_Y(tot_founder+base_founder))
    ELSE
      ALLOCATE(Phenot_X(CandperGener+CandperBase),Phenot_Y(CandperGener+CandperBase))
    END IF

    current_ind=0
    DO i=init,jlast
      current_ind=current_ind+1
      Phenot_X(current_ind)=ped(i)%ptype_X
      Phenot_Y(current_ind)=ped(i)%ptype_Y
    END DO
    VPhenotMeta_X(time+1)=real_var(Phenot_X)
    IF(n_traits==2)THEN
      VPhenotMeta_Y(time+1)=real_var(Phenot_Y)
      CovPhenotMeta_XY(time+1)=real_cov(Phenot_X,Phenot_Y)
    END IF

    !If there are more than 9 populations, also calculate across population
    !parameters
    IF(num_pops>9)THEN

      Mpop_VPhenotX(time+1)=real_mean(Popdata_X)
      Vpop_VPhenotX(time+1)=real_var(Popdata_X)
      IF(n_traits==2)THEN
         Mpop_VPhenotY(time+1)=real_mean(Popdata_Y)
         Vpop_VPhenotY(time+1)=real_var(Popdata_Y)
         Mpop_CovPhenotXY(time+1)=real_mean(Popdata_XY)
         Vpop_CovPhenotXY(time+1)=real_var(Popdata_XY)
      END IF

    END IF

    DEALLOCATE(Phenot_X,Phenot_Y)

  END IF   !More than one population

  DEALLOCATE(Popdata_X,Popdata_Y,Popdata_XY)

!==================================
  END SUBROUTINE update_ptypes
!==================================
!==================================
  SUBROUTINE locus_var_and_mean(locus,indno,copy,genot,addval,domdev,addvar,domvar)
! Created by HRH 11/12/12 as a common subroutine to meta_var_and_means,
! update_var_and_means, base_var_and_means and prod_var_and_means for
! calculation of locuswise means and parameters
! Updated by HRH 21/03/13 to accomodate extreme sublining
!==================================
  IMPLICIT NONE

  INTEGER, INTENT(IN) :: locus,indno
  REAL(KIND=dp), DIMENSION(:), INTENT(IN) :: copy,genot
  REAL(KIND=dp), DIMENSION(:), INTENT(INOUT) :: addval,domdev
  REAL(KIND=dp), INTENT(INOUT) :: addvar,domvar

  INTEGER :: i
  REAL(KIND=dp) :: alpha,var1,val1,val2,val3
  REAL(KIND=dp), ALLOCATABLE, DIMENSION(:) :: datadump

  ALLOCATE(datadump(indno))

  IF(indno>1)THEN
    var1=real_var(copy)
  ELSE
    var1=0.0_dp
  END IF

  !Calculate locuswise alpha, additive effects and genotypic effects
  IF(var1==0.0_dp) alpha=0.0_dp
  IF(var1>0.0_dp) alpha=real_reg(genot,copy)
  FORALL(i=1:indno) datadump(i)=alpha*copy(i) !Additive genic effects, one locus
  val1=real_mean(genot)      !Average population genotypic effect
  val2=real_mean(datadump)     !Average population additive genic effect

  !Adjust the additive genic effects i with the
  !population average dominance deviation to create the pure additive genic effect
  IF(val1==val2)THEN
    FORALL(i=1:indno) addval(i)=datadump(i)
  ELSE
    FORALL(i=1:indno) addval(i)=datadump(i)+val1-val2
  END IF
  IF(indno>1)THEN
    addvar=real_var(addval)     !Additive genic variance of locus i
  ELSE
    addvar=0.0_dp
  END IF

  !If dominance is absent set dominance genic variance or locus i to 0
  IF(gene_effect(locus,2)==0.0_dp)THEN
    domdev=0.0_dp
    domvar=0.0_dp
  ELSE  !Otherwise adjust genotypic effects with average additive and dominance deviations

    FORALL(i=1:indno) datadump(i)=genot(i)-addval(i)
    val3=real_mean(datadump)
    FORALL(i=1:indno) domdev(i)=datadump(i)-val3
    IF(indno>1)THEN
      domvar=real_var(domdev)     !and calculate genic dominance variance for locus i
    ELSE
      domvar=0.0_dp
    END IF

  END IF

  DEALLOCATE(datadump)

!==================================
  END SUBROUTINE locus_var_and_mean
!==================================
!==================================
  SUBROUTINE meta_var_and_means
! modified LSR 29/07/09
! to add multipopulation statistics regarding all the populations as one.
! Extended by HRH 07/03/13 in order to accomodate extreme sublining, inbreeding
! and nucleus breeding
!==================================
  IMPLICIT NONE
  INTEGER :: i,j,k,tot_ind,init
  INTEGER :: count_X,count_Y,count_XY
  INTEGER :: self_rank
  REAL(KIND=dp) :: rvar1,rvar2
  REAL(KIND=dp), ALLOCATABLE, DIMENSION(:) :: Genot_data,Copy_data,data_1,data_2
  REAL(KIND=dp), ALLOCATABLE, DIMENSION(:) :: VgenX_by_LocX,VgenY_by_LocY
  REAL(KIND=dp), ALLOCATABLE, DIMENSION(:) :: VgenX_by_LocXY,VgenY_by_LocXY
  REAL(KIND=dp), ALLOCATABLE, DIMENSION(:) :: VdomX_by_LocX,VdomY_by_LocY
  REAL(KIND=dp), ALLOCATABLE, DIMENSION(:) :: VdomX_by_LocXY,VdomY_by_LocXY
  REAL(KIND=dp), ALLOCATABLE, DIMENSION(:,:) :: AddVal,DomDev

  !If the time progression has started, investigate the segregation population,
  !of that particular generation, if not, investigate founders only.
  IF(time==0)THEN
    tot_ind=tot_founder+base_founder
    init=1
  ELSE IF(time>=1)THEN
    tot_ind=CandperGener+CandperBase
    init=jini(time)
  END IF

  !Allocations and resettings of variables
  ALLOCATE(Genot_data(tot_ind),Copy_data(tot_ind),data_1(tot_ind),data_2(tot_ind))
  ALLOCATE(AddVal(tot_ind,2))
  ALLOCATE(DomDev(tot_ind,2))
  ALLOCATE(VgenX_by_LocX(nloci_X))
  ALLOCATE(VdomX_by_LocX(nloci_X))
  ALLOCATE(VgenX_by_LocXY(nloci_XY))
  ALLOCATE(VdomX_by_LocXY(nloci_XY))
  ALLOCATE(VgenY_by_LocXY(nloci_XY))
  ALLOCATE(VdomY_by_LocXY(nloci_XY))
  ALLOCATE(VgenY_by_LocY(nloci_Y))
  ALLOCATE(VdomY_by_LocY(nloci_Y))

  FORALL(i=1:tot_ind) Genot_data(i)=0.0_dp      !Genotypic effects for each locus
  FORALL(i=1:tot_ind) Copy_data(i)=0.0_dp       !Number of favourable alleles, each locus
  FORALL(i=1:tot_ind) data_1(i)=0.0_dp
  FORALL(i=1:tot_ind) data_2(i)=0.0_dp
  FORALL(i=1:nloci_X) VgenX_by_LocX(i)=0.0_dp   !Additive genic X-variance, each X-locus
  FORALL(i=1:nloci_X) VdomX_by_LocX(i)=0.0_dp   !Dominance genic X-variance, each X-locus
  FORALL(i=1:nloci_XY) VgenX_by_LocXY(i)=0.0_dp !Additive genic X-variance, each pleiotropic locus
  FORALL(i=1:nloci_XY) VdomX_by_LocXY(i)=0.0_dp !Dominance genic X-variance, each pleiotropic locus
  FORALL(i=1:nloci_XY) VgenY_by_LocXY(i)=0.0_dp !Additive genic Y-variance, each pleiotropic locus
  FORALL(i=1:nloci_XY) VdomY_by_LocXY(i)=0.0_dp !Dominance genic Y-variance, each pleiotropic locus
  FORALL(i=1:nloci_Y) VgenY_by_LocY(i)=0.0_dp   !Additive genic Y-variance, each Y-locus
  FORALL(i=1:nloci_Y) VdomY_by_LocY(i)=0.0_dp   !Dominance genic Y-variance, each Y-locus
  FORALL(i=1:tot_ind,j=1:2) AddVal(i,j)=0.0_dp !Additive genic effects, individual
  FORALL(i=1:tot_ind,j=1:2) DomDev(i,j)=0.0_dp !Dominance genic effects, individual

! Genic variance & dominance variance

! If this is before the start of time progression, then:
  IF(time==0)THEN

    count_X=0
    count_Y=0
    count_XY=0

    DO i=1,nloci_sel    !for each selected locus do:
      IF(gene_type(i)==1)THEN    !if locus coding for trait X

        !Access parental genomic data for trait X, all populations, all founders
        count_X=count_X+1
        current_ind=0
        DO j=1,num_pops
          DO k=1,pop_founder+base_founder
            self_rank=ped(k)%rank
            current_ind=current_ind+1
            Genot_data(current_ind)=par_Genot(j,self_rank,i,1)
            Copy_data(current_ind)=REAL(par_alcopies(j,self_rank,i),dp)
          END DO
        END DO

        CALL locus_var_and_mean(i,tot_ind,Copy_data,Genot_data,data_1,data_2,rvar1,rvar2)
        FORALL(j=1:tot_ind) Addval(j,1)=Addval(j,1)+data_1(j)
        VgenX_by_LocX(count_X)=rvar1 !Additive genic variance of locus i
        FORALL(j=1:tot_ind) DomDev(j,1)=DomDev(j,1)+data_2(j)
        VdomX_by_LocX(count_X)=rvar2

      ELSE IF(gene_type(i)==2)THEN  !if locus pleiotropic

        !Access parental genomic data for trait X, all populations, all founders
        count_XY=count_XY+1
        current_ind=0
        DO j=1,num_pops
          DO k=1,pop_founder+base_founder
            self_rank=ped(k)%rank
            current_ind=current_ind+1
            Genot_data(current_ind)=par_Genot(j,self_rank,i,1)
            Copy_data(current_ind)=REAL(par_alcopies(j,self_rank,i),dp)
          END DO
        END DO

        CALL locus_var_and_mean(i,tot_ind,Copy_data,Genot_data,data_1,data_2,rvar1,rvar2)
        FORALL(j=1:tot_ind) AddVal(j,1)=AddVal(j,1)+data_1(j) !Additive genic effect of locus i
        VgenX_by_LocXY(count_XY)=rvar1   !Additive genic variance of locus i
        FORALL(j=1:tot_ind) DomDev(j,1)=DomDev(j,1)+data_2(j)
        VdomX_by_LocXY(count_XY)=rvar2   !and calculate genic dominance variance for locus i

        !Access parental genomic data for trait Y, all populations, all founders
        current_ind=0
        DO j=1,num_pops
          DO k=1,pop_founder+base_founder
            self_rank=ped(k)%rank
            current_ind=current_ind+1
            Genot_data(current_ind)=par_Genot(j,self_rank,i,2)
          END DO
        END DO

        CALL locus_var_and_mean(i,tot_ind,Copy_data,Genot_data,data_1,data_2,rvar1,rvar2)
        FORALL(j=1:tot_ind) AddVal(j,2)=Addval(j,2)+data_1(j) !Additive genic effect of locus i
        VgenY_by_LocXY(count_XY)=rvar1   !Additive genic variance of locus i
        FORALL(j=1:tot_ind) DomDev(j,2)=DomDev(j,2)+data_2(j)
        VdomY_by_LocXY(count_XY)=rvar2   !and calculate genic dominance variance for locus i

      ELSE IF(gene_type(i)==3)THEN  !if locus coding for trait Y

        !Access parental genomic data for trait Y, all populations, all founders
        count_Y=count_Y+1
        current_ind=0
        DO j=1,num_pops
          DO k=1,pop_founder+base_founder
            self_rank=ped(k)%rank
            current_ind=current_ind+1
            Genot_data(current_ind)=par_Genot(j,self_rank,i,2)
            Copy_data(current_ind)=REAL(par_alcopies(j,self_rank,i),dp)
          END DO
        END DO

        CALL locus_var_and_mean(i,tot_ind,Copy_data,Genot_data,data_1,data_2,rvar1,rvar2)
        FORALL(j=1:tot_ind) AddVal(j,2)=AddVal(j,2)+data_1(j) !Additive genic effect of locus i
        VgenY_by_LocY(count_Y)=rvar1     !Additive genic variance of locus i
        FORALL(j=1:tot_ind) DomDev(j,2)=DomDev(j,2)+data_2(j)
        VdomY_by_LocY(count_Y)=rvar2     !and calculate genic dominance variance for locus i

      END IF

    END DO

  ELSE IF(time>=1)THEN ! IF(time==0)THEN

    count_X=0
    count_Y=0
    count_XY=0

    DO i=1,nloci_sel  !for each selected locus do:

      IF(gene_type(i)==1)THEN    !if locus coding for trait X

        !Access offspring genomic data for trait X, all populations
        count_X=count_X+1
        current_ind=0
        DO j=1,num_pops
          DO k=1,CandperPop+CandperBase
            current_ind=current_ind+1
            Genot_data(current_ind)=des_Genot(j,k,i,1)
            Copy_data(current_ind)=REAL(des_alcopies(j,k,i),dp)
          END DO
        END DO

        CALL locus_var_and_mean(i,tot_ind,Copy_data,Genot_data,data_1,data_2,rvar1,rvar2)
        FORALL(j=1:tot_ind) AddVal(j,1)=AddVal(j,1)+data_1(j) !Additive genic effect of locus i
        VgenX_by_LocX(count_X)=rvar1                !Additive genic variance of locus i
        FORALL(j=1:tot_ind) DomDev(j,1)=DomDev(j,1)+data_2(j)
        VdomX_by_LocX(count_X)=rvar2                !Genic dominance variance for locus i

      ELSE IF(gene_type(i)==2)THEN   !if locus pleiotropic

        !Access offspring genomic data for trait X, all populations
        count_XY=count_XY+1
        current_ind=0
        DO j=1,num_pops
          DO k=1,CandperPop+CandperBase
            current_ind=current_ind+1
            Genot_data(current_ind)=des_Genot(j,k,i,1)
            Copy_data(current_ind)=REAL(des_alcopies(j,k,i),dp)
          END DO
        END DO

        CALL locus_var_and_mean(i,tot_ind,Copy_data,Genot_data,data_1,data_2,rvar1,rvar2)
        FORALL(j=1:tot_ind) AddVal(j,1)=AddVal(j,1)+data_1(j) !Additive genic effect of locus i
        VgenX_by_LocXY(count_XY)=rvar1   !Additive genic variance of locus i
        FORALL(j=1:tot_ind) DomDev(j,1)=DomDev(j,1)+data_2(j)
        VdomX_by_LocXY(count_XY)=rvar2   !and calculate genic dominance variance for locus i

        !Access offspring genomic data for trait Y, all populations
        current_ind=0
        DO j=1,num_pops
          DO k=1,CandperPop+CandperBase
            current_ind=current_ind+1
            Genot_data(current_ind)=des_Genot(j,k,i,2)
          END DO
        END DO

        CALL locus_var_and_mean(i,tot_ind,Copy_data,Genot_data,data_1,data_2,rvar1,rvar2)
        FORALL(j=1:tot_ind) AddVal(j,2)=AddVal(j,2)+data_1(j) !Additive genic effect of locus i
        VgenY_by_LocXY(count_XY)=rvar1   !Additive genic variance of locus i
        FORALL(j=1:tot_ind) DomDev(j,2)=DomDev(j,2)+data_2(j)
        VdomY_by_LocXY(count_XY)=rvar2   !and calculate genic dominance variance for locus i

      ELSE IF(gene_type(i)==3)THEN   !if locus coding for trait Y

        !Access offspring genomic data for trait Y, all populations
        count_Y=count_Y+1
        current_ind=0
        DO j=1,num_pops
          DO k=1,CandperPop+CandperBase
            current_ind=current_ind+1
            Genot_data(current_ind)=des_Genot(j,k,i,2)
            Copy_data(current_ind)=REAL(des_alcopies(j,k,i),dp)
          END DO
        END DO

        CALL locus_var_and_mean(i,tot_ind,Copy_data,Genot_data,data_1,data_2,rvar1,rvar2)
        FORALL(j=1:tot_ind) AddVal(j,2)=AddVal(j,2)+data_1(j) !Additive genic effect of locus i
        VgenY_by_LocY(count_Y)=rvar1     !Additive genic variance of locus i
        FORALL(j=1:tot_ind) DomDev(j,2)=DomDev(j,2)+data_2(j)
        VdomY_by_LocY(count_Y)=rvar2     !and calculate genic dominance variance for locus i

      END IF

    END DO

  END IF ! IF(time>=1)THEN

! Sum additive genic variances across populations excluding LD-covariance
  VaGenicMeta_X(time+1)=SUM(VgenX_by_LocX,MASK=VgenX_by_LocX.NE.0.0_dp)+&
  & SUM(VgenX_by_LocXY,MASK=VgenX_by_LocXY.NE.0.0_dp) ! Va_genic_X
  VaGenicMeta_Y(time+1)=SUM(VgenY_by_LocY,MASK=VgenY_by_LocY.NE.0.0_dp)+&
  & SUM(VgenY_by_LocXY,MASK=VgenY_by_LocXY.NE.0.0_dp) ! Va_genic_Y
  VdGenicMeta_X(time+1)=SUM(VdomX_by_LocX,MASK=VdomX_by_LocX.NE.0.0_dp)+&
  & SUM(VdomX_by_LocXY,MASK=VdomX_by_LocXY.NE.0.0_dp) ! Vd_genic_X
  VdGenicMeta_Y(time+1)=SUM(VdomY_by_LocY,MASK=VdomY_by_LocY.NE.0.0_dp)+&
  & SUM(VdomY_by_LocXY,MASK=VdomY_by_LocXY.NE.0.0_dp) ! Vd_genic_Y

  DEALLOCATE(VgenX_by_LocX,VgenY_by_LocY)
  DEALLOCATE(VgenX_by_LocXY,VgenY_by_LocXY)
  DEALLOCATE(VdomX_by_LocX,VdomY_by_LocY)
  DEALLOCATE(VdomX_by_LocXY,VdomY_by_LocXY)
  DEALLOCATE(Genot_data,Copy_data)

! Calculate additive genetic variances across populations including LD-covariance
! OBSERVE! May be faulty because additive breeding values should be redefined if
! all BPs are regarded as one.
!  counter=0
!  DO i=init,jlast
!    counter=counter+1
!    data_1(counter)=ped(i)%AddVal_X
!    data_2(counter)=ped(i)%AddVal_Y
!  END DO
!  VaddMeta_X(time+1)=real_var(data_1)
!  VaddMeta_Y(time+1)=real_var(data_2)

! Updated version of additive genetic metavariances
  FORALL(i=1:tot_ind) data_1(i)=AddVal(i,1)
  FORALL(i=1:tot_ind) data_2(i)=AddVal(i,2)
  VaddMeta_X(time+1)=real_var(data_1)
  IF(n_traits==2)THEN
    VaddMeta_Y(time+1)=real_var(data_2)
    CovAddMeta_XY(time+1)=real_cov(data_1,data_2)
  END IF

!  FORALL(i=1:tot_ind) data_1(j)=DomDev(j,1)
!  FORALL(i=1:tot_ind) data_2(j)=DomDev(j,2)
  !Variances of individidal dominance genetic effects are the dominantic genetic
  !variance (including LD)
!  VdomMeta_X(m,time+1)=real_var(data_1)
!  VdomMeta_Y(m,time+1)=real_var(data_2)

! Calculate genotypic variances across populations including LD-covariance
  counter=0
  DO i=init,jlast
    counter=counter+1
    data_1(counter)=ped(i)%GenotVal_X
    data_2(counter)=ped(i)%GenotVal_Y
  END DO
  VGenotMeta_X(time+1)=real_var(data_1)
  IF(n_traits==2)THEN
    VGenotMeta_Y(time+1)=real_var(data_2)
    CovGenotMeta_XY(time+1)=real_cov(data_1,data_2)
  END IF

  DEALLOCATE(data_1,data_2)
  DEALLOCATE(DomDev,AddVal)

!==================================
  END SUBROUTINE meta_var_and_means
!==================================
!==================================
  SUBROUTINE update_var_and_means
! Updates, values, variances and means of segregation populations
! Updated by HRH 21/03/13, separation of genetic means due to additive and
! dominance average effects performed and accomodated to extreme sublining
!==================================
  IMPLICIT NONE
  INTEGER :: i,j,k,m,tot_ind,init
  INTEGER :: count_X,count_Y,count_XY
  INTEGER :: self_rank
  REAL(KIND=dp) :: rvar1,rvar2,rvar3,rvar4,rvar5,rvar6,rvar7,rvar8,rvar9,rvar0
  REAL(KIND=dp) :: Addit_X,Addit_Y,Domin_X,Domin_Y
  REAL(KIND=dp), ALLOCATABLE, DIMENSION(:) :: Genot_data,Copy_data,data_1,data_2
  REAL(KIND=dp), ALLOCATABLE, DIMENSION(:) :: Genot_xx,Genot_yy,Genot_xy,Genot_yx
  REAL(KIND=dp), ALLOCATABLE, DIMENSION(:) :: VgenX_by_LocX,VgenY_by_LocY
  REAL(KIND=dp), ALLOCATABLE, DIMENSION(:) :: VgenX_by_LocXY,VgenY_by_LocXY
  REAL(KIND=dp), ALLOCATABLE, DIMENSION(:) :: VdomX_by_LocX,VdomY_by_LocY
  REAL(KIND=dp), ALLOCATABLE, DIMENSION(:) :: VdomX_by_LocXY,VdomY_by_LocXY
  REAL(KIND=dp), ALLOCATABLE, DIMENSION(:,:,:) :: AddVal,DomDev

  !If the time progression has started, investigate the segregation population,
  !of that particular generation, if not, investigate founders only.
  !If there is a base population. Include it as nucleus at times 0 and 1
  !but not if the time has passed further
  IF(time==0)THEN
    tot_ind=pop_founder+base_founder
    init=1
  ELSE
    init=jini(time)
    IF(time==1)THEN
      tot_ind=CandperPop+CandperBase
    ELSE
      tot_ind=CandperPop
    END IF
  END IF

  !Allocations and resettings of variables
  ALLOCATE(Genot_data(tot_ind),Copy_data(tot_ind),data_1(tot_ind),data_2(tot_ind))
  ALLOCATE(Genot_xx(nloci_X),Genot_yy(nloci_Y))
  ALLOCATE(Genot_xy(nloci_XY),Genot_yx(nloci_XY))
  ALLOCATE(AddVal(nloci_sel,tot_ind,2))
  ALLOCATE(DomDev(nloci_sel,tot_ind,2))
  ALLOCATE(VgenX_by_LocX(nloci_X))
  ALLOCATE(VdomX_by_LocX(nloci_X))
  ALLOCATE(VgenX_by_LocXY(nloci_XY))
  ALLOCATE(VdomX_by_LocXY(nloci_XY))
  ALLOCATE(VgenY_by_LocXY(nloci_XY))
  ALLOCATE(VdomY_by_LocXY(nloci_XY))
  ALLOCATE(VgenY_by_LocY(nloci_Y))
  ALLOCATE(VdomY_by_LocY(nloci_Y))

  FORALL(i=1:tot_ind) Genot_data(i)=0.0_dp  !Genotypic effects for each locus
  FORALL(i=1:tot_ind) Copy_data(i)=0.0_dp   !Number of favourable alleles, each locus
  FORALL(i=1:tot_ind) data_1(i)=0.0_dp
  FORALL(i=1:tot_ind) data_2(i)=0.0_dp
  FORALL(i=1:nloci_X) Genot_xx(i)=0.0_dp    !Genotypic X-sums for X-loci
  FORALL(i=1:nloci_Y) Genot_yy(i)=0.0_dp    !Genotypic Y-sums for Y-loci
  FORALL(i=1:nloci_XY) Genot_xy(i)=0.0_dp   !Genotypic X-sums for pleiotropic loci
  FORALL(i=1:nloci_XY) Genot_yx(i)=0.0_dp   !Genotypic Y-sums for pleiotropic loci
  FORALL(i=1:nloci_X) VgenX_by_LocX(i)=0.0_dp   !Additive genic X-variance, each X-locus
  FORALL(i=1:nloci_X) VdomX_by_LocX(i)=0.0_dp   !Dominance genic X-variance, each X-locus
  FORALL(i=1:nloci_XY) VgenX_by_LocXY(i)=0.0_dp !Additive genic X-variance, each pleiotropic locus
  FORALL(i=1:nloci_XY) VdomX_by_LocXY(i)=0.0_dp !Dominance genic X-variance, each pleiotropic locus
  FORALL(i=1:nloci_XY) VgenY_by_LocXY(i)=0.0_dp !Additive genic Y-variance, each pleiotropic locus
  FORALL(i=1:nloci_XY) VdomY_by_LocXY(i)=0.0_dp !Dominance genic Y-variance, each pleiotropic locus
  FORALL(i=1:nloci_Y) VgenY_by_LocY(i)=0.0_dp   !Additive genic Y-variance, each Y-locus
  FORALL(i=1:nloci_Y) VdomY_by_LocY(i)=0.0_dp   !Dominance genic Y-variance, each Y-locus
  FORALL(i=1:nloci_sel,j=1:tot_ind,k=1:2) AddVal(i,j,k)=0.0_dp !Additive genic effects, each locus
  FORALL(i=1:nloci_sel,j=1:tot_ind,k=1:2) DomDev(i,j,k)=0.0_dp !Dominance genic effects, each locus

! If this is before the start of time progression, then:
  IF(time==0)THEN

  DO m=1,num_pops ! populations' loop

    count_X=0
    count_Y=0
    count_XY=0
    Addit_X=0.0_dp
    Addit_Y=0.0_dp
    Domin_X=0.0_dp
    Domin_Y=0.0_dp

    DO i=1,nloci_sel  !for each selected locus do:
      IF(gene_type(i)==1)THEN    !if locus coding for trait X

        !Start calculate parameters for locus i, trait X
        count_X=count_X+1 !Access parental genomic data for trait X
        FORALL(j=1:tot_ind) Genot_data(j)=par_Genot(m,ped(j)%rank,i,1)
        FORALL(j=1:tot_ind) Copy_data(j)=REAL(par_alcopies(m,ped(j)%rank,i),dp)
        CALL locus_var_and_mean(i,tot_ind,Copy_data,Genot_data,data_1,data_2,rvar1,rvar2)
        FORALL(j=1:tot_ind) AddVal(i,j,1)=data_1(j) !Additive genic effect of locus i
        VgenX_by_LocX(count_X)=rvar1                !Additive genic variance of locus i
        FORALL(j=1:tot_ind) DomDev(i,j,1)=data_2(j)
        VdomX_by_LocX(count_X)=rvar2                !Genic dominance variance for locus i

        !Calculate genic sum of all individuals for loci i, trait X
        Genot_xx(count_X)=SUM(par_Genot(m,1:tot_ind,i,1))
        Addit_X = Addit_X + gene_effect(i,1)*(2*allele_freqpop(m,1,i)-1.0_dp)
        Domin_X = Domin_X + gene_effect(i,2)*Het_pop(m,1,i)

      ELSE IF(gene_type(i)==2)THEN   !if locus pleiotropic

        !Start calculate parameters for locus i, trait X
        count_XY=count_XY+1 !Access parental genomic data for trait X
        FORALL(j=1:tot_ind) Genot_data(j)=par_Genot(m,ped(j)%rank,i,1)
        FORALL(j=1:tot_ind) Copy_data(j)=REAL(par_alcopies(m,ped(j)%rank,i),dp)
        CALL locus_var_and_mean(i,tot_ind,Copy_data,Genot_data,data_1,data_2,rvar1,rvar2)
        FORALL(j=1:tot_ind) AddVal(i,j,1)=data_1(j) !Additive genic effect of locus i
        VgenX_by_LocXY(count_XY)=rvar1   !Additive genic variance of locus i
        FORALL(j=1:tot_ind) DomDev(i,j,1)=data_2(j)
        VdomX_by_LocXY(count_XY)=rvar2   !and calculate genic dominance variance for locus i

        !Start calculate parameters for locus i, trait Y, accessing parental genome
        FORALL(j=1:tot_ind) Genot_data(j)=par_Genot(m,ped(j)%rank,i,2)
        CALL locus_var_and_mean(i,tot_ind,Copy_data,Genot_data,data_1,data_2,rvar1,rvar2)
        FORALL(j=1:tot_ind) AddVal(i,j,2)=data_1(j) !Additive genic effect of locus i
        VgenY_by_LocXY(count_XY)=rvar1   !Additive genic variance of locus i
        FORALL(j=1:tot_ind) DomDev(i,j,2)=data_2(j)
        VdomY_by_LocXY(count_XY)=rvar2   !and calculate genic dominance variance for locus i

        !Calculate genic sums of all individuals for loci i, trait X and Y
        Genot_xy(count_XY)=SUM(par_Genot(m,1:tot_ind,i,1))
        Genot_yx(count_XY)=SUM(par_Genot(m,1:tot_ind,i,2))
        Addit_X = Addit_X + gene_effect(i,1)*(2*allele_freqpop(m,1,i)-1.0_dp)
        Addit_Y = Addit_Y + gene_effect(i,3)*(2*allele_freqpop(m,1,i)-1.0_dp)
        Domin_X = Domin_X + gene_effect(i,2)*Het_pop(m,1,i)
        Domin_Y = Domin_Y + gene_effect(i,4)*Het_pop(m,1,i)

      ELSE IF(gene_type(i)==3)THEN  !if locus coding for trait Y

        !Start calculate parameters for locus i, trait Y
        count_Y=count_Y+1  !Accessing parental genome for trait Y
        FORALL(j=1:tot_ind) Genot_data(j)=par_Genot(m,ped(j)%rank,i,2)
        FORALL(j=1:tot_ind) Copy_data(j)=REAL(par_alcopies(m,ped(j)%rank,i),dp)
        CALL locus_var_and_mean(i,tot_ind,Copy_data,Genot_data,data_1,data_2,rvar1,rvar2)
        FORALL(j=1:tot_ind) AddVal(i,j,2)=data_1(j) !Additive genic effect of locus i
        VgenY_by_LocY(count_Y)=rvar1     !Additive genic variance of locus i
        FORALL(j=1:tot_ind) DomDev(i,j,2)=data_2(j)
        VdomY_by_LocY(count_Y)=rvar2     !and calculate genic dominance variance for locus i

        !Calculate genic sum of all individuals for loci i, trait Y
        Genot_yy(count_Y)=SUM(par_Genot(m,1:tot_ind,i,2))
        Addit_Y = Addit_Y + gene_effect(i,3)*(2*allele_freqpop(m,1,i)-1.0_dp)
        Domin_Y = Domin_Y + gene_effect(i,4)*Het_pop(m,1,i)

      END IF

    END DO

    !For all founders belonging to population m do:
    current_ind=0
    DO i=1,jlast
      IF(ped(i)%pop==m)THEN

        current_ind=current_ind+1
        self_rank=ped(i)%rank
        ped(i)%AddVal_X=SUM(AddVal(:,current_ind,1)) !Sum additive genetic value for the individual
        ped(i)%AddVal_Y=SUM(AddVal(:,current_ind,2))
        ped(i)%DomDev_X=SUM(DomDev(:,current_ind,1)) !Sum dominance genetic value for the individual
        ped(i)%DomDev_Y=SUM(DomDev(:,current_ind,2))
        ped(i)%GenotVal_X=SUM(par_Genot(m,self_rank,:,1)) !Sum genotypic value for the individual
        ped(i)%GenotVal_Y=SUM(par_Genot(m,self_rank,:,2))
        ped(i)%ptype_X=ped(i)%GenotVal_X  !Set phenotypic and index value equal to genotypic value
        ped(i)%ptype_Y=ped(i)%GenotVal_Y
        ped(i)%index_X=ped(i)%GenotVal_X
        ped(i)%index_Y=ped(i)%GenotVal_Y

      END IF
    END DO

!   Sum additive and dominance genic variances by population before
!   excluding covariance due to linkage
    VaGenic_X(m,time+1)=SUM(VgenX_by_LocX,MASK=VgenX_by_LocX.NE.0.0_dp)+&
    & SUM(VgenX_by_LocXY,MASK=VgenX_by_LocXY.NE.0.0_dp) ! Va_genic_X
    VaGenic_Y(m,time+1)=SUM(VgenY_by_LocY,MASK=VgenY_by_LocY.NE.0.0_dp)+&
    & SUM(VgenY_by_LocXY,MASK=VgenY_by_LocXY.NE.0.0_dp) ! Va_genic_Y
    VdGenic_X(m,time+1)=SUM(VdomX_by_LocX,MASK=VdomX_by_LocX.NE.0.0_dp)+&
    & SUM(VdomX_by_LocXY,MASK=VdomX_by_LocXY.NE.0.0_dp) ! Vd_genic_X
    VdGenic_Y(m,time+1)=SUM(VdomY_by_LocY,MASK=VdomY_by_LocY.NE.0.0_dp)+&
    & SUM(VdomY_by_LocXY,MASK=VdomY_by_LocXY.NE.0.0_dp) ! Vd_genic_Y

!   Calculates relative contribution to genic variances from each locus
    count_X=0
    count_XY=0
    count_Y=0
    DO i=1,nloci_sel  !For each selective locus do:

      IF(gene_type(i)==1)THEN    !If locus coding for trait X

        !Calculate relative locus contribution to additive genic X-variance
        count_X=count_X+1
        IF((VgenX_by_LocX(count_X)>0.0_dp).AND.(VaGenic_X(m,time+1)>0.0_dp))THEN
          Vgenic_X_loc_contrib(m,time+1,count_X)=VgenX_by_LocX(count_X)/VaGenic_X(m,time+1)
        ELSE
          Vgenic_X_loc_contrib(m,time+1,count_X)=0.0_dp
        END IF

      ELSE IF(gene_type(i)==2)THEN !If pleiotropic locus

        !Calculate relative locus contributions to additive genic X- and Y-variances
        count_XY=count_XY+1
        IF((VgenX_by_LocXY(count_XY)>0.0_dp).AND.(VaGenic_X(m,time+1)>0.0_dp))THEN
          Vgenic_X_loc_contrib(m,time+1,count_XY+nloci_X)=VgenX_by_LocXY(count_XY)/VaGenic_X(m,time+1)
        ELSE
          Vgenic_X_loc_contrib(m,time+1,count_XY+nloci_X)=0.0_dp
        END IF
        IF((VgenY_by_LocXY(count_XY)>0.0_dp).AND.(VaGenic_Y(m,time+1)>0.0_dp))THEN
          Vgenic_Y_loc_contrib(m,time+1,count_XY+nloci_Y)=VgenY_by_LocXY(count_XY)/VaGenic_Y(m,time+1)
        ELSE
          Vgenic_X_loc_contrib(m,time+1,count_XY+nloci_Y)=0.0_dp
        END IF

      ELSE IF(gene_type(i)==3)THEN !If locus coding for trait Y

        !Calculate relative locus contribution to additive genic Y-variance
        count_Y=count_Y+1
        IF((VgenY_by_LocY(count_Y)>0.0_dp).AND.(VaGenic_Y(m,time+1)>0.0_dp))THEN
          Vgenic_Y_loc_contrib(m,time+1,count_Y)=VgenY_by_LocY(count_Y)/VaGenic_Y(m,time+1)
        ELSE
          Vgenic_Y_loc_contrib(m,time+1,count_Y)=0.0_dp
        END IF

      END IF

    END DO

!   Calculates the genic mean for all loci and all founders in population m
    IF(nloci_X>0) MGenot_xx(m,time+1)=SUM(Genot_xx)/tot_ind
    IF(nloci_Y>0) MGenot_yy(m,time+1)=SUM(Genot_yy)/tot_ind
    IF(count_XY>0) MGenot_xy(m,time+1)=SUM(Genot_xy)/tot_ind
    IF(count_XY>0) MGenot_yx(m,time+1)=SUM(Genot_yx)/tot_ind

!   And additive and dominantic means in population m
    MAddit_X(m,time+1)=Addit_X
    MAddit_Y(m,time+1)=Addit_Y
    MDomin_X(m,time+1)=Domin_X
    MDomin_Y(m,time+1)=Domin_Y

!   Additive and dominance variances (with covariances due to linkage)

    !Unless population size is lower than two, calculate additive genetic variance
    IF(pop_founder>1)THEN

      !access the additive genetic effects of each individual of population m.
      counter=0
      DO i=init,jlast
        IF(ped(i)%pop==m)THEN
          counter=counter+1
          data_1(counter)=ped(i)%AddVal_X
          data_2(counter)=ped(i)%AddVal_Y
        END IF
      END DO
      !Variances and covariances of individidal additive genetic effects are the
      !additive genetic variance and covariances (including LD).

      Vadd_X(m,time+1)=real_var(data_1)
      IF(n_traits==2)THEN
        Vadd_Y(m,time+1)=real_var(data_2)
        CovAdd_XY(m,time+1)=real_cov(data_1,data_2)
      END IF

    END IF !popfounder>1

!   For each individual of population m, access individual genotypic effects
    counter=0
    DO i=init,jlast
      IF(ped(i)%pop==m)THEN
        counter=counter+1
        data_1(counter)=ped(i)%GenotVal_X
        data_2(counter)=ped(i)%GenotVal_Y
      END IF
    END DO
    !Variances and covariances of individidal genotypic effects are the
    !genotypic variance and covariances (including LD). Total genotypic means
    !are also calculated
    MGenot_X(m,time+1)=real_mean(data_1)
    MGenot_Y(m,time+1)=real_mean(data_2)

    !If no of founders per population is above one
    IF(pop_founder>1)THEN
      VGenot_X(m,time+1)=real_var(data_1)
      IF(n_traits==2)THEN
        VGenot_Y(m,time+1)=real_var(data_2)
        CovGenot_XY(m,time+1)=real_cov(data_1,data_2)
      END IF
    END IF

  END DO ! populations' loop

  ELSE IF(time>=1)THEN ! else if time progression has started

  DO m=1,num_pops ! populations' loop

    count_X=0
    count_Y=0
    count_XY=0
    Addit_X=0.0_dp
    Addit_Y=0.0_dp
    Domin_X=0.0_dp
    Domin_Y=0.0_dp

    DO i=1,nloci_sel  !for each selected locus do:
      IF(gene_type(i)==1)THEN    !if locus coding for trait X

        !Start calculate parameters for locus i, trait X
        count_X=count_X+1 !Access offspring genomic data for trait X
        FORALL(j=1:tot_ind) Genot_data(j)=des_Genot(m,j,i,1)
        FORALL(j=1:tot_ind) Copy_data(j)=REAL(des_alcopies(m,j,i),dp)
        CALL locus_var_and_mean(i,tot_ind,Copy_data,Genot_data,data_1,data_2,rvar1,rvar2)
        FORALL(j=1:tot_ind) AddVal(i,j,1)=data_1(j) !Additive genic effect of locus i
        VgenX_by_LocX(count_X)=rvar1                !Additive genic variance of locus i
        FORALL(j=1:tot_ind) DomDev(i,j,1)=data_2(j)
        VdomX_by_LocX(count_X)=rvar2                !Genic dominance variance for locus i

        !Calculate genic sums of all individuals for loci i, trait X
        Genot_xx(count_X)=SUM(des_Genot(m,1:tot_ind,i,1))
        Addit_X = Addit_X + gene_effect(i,1)*(2*allele_freqpop(m,time+1,i)-1.0_dp)
        Domin_X = Domin_X + gene_effect(i,2)*Het_pop(m,time+1,i)

      ELSE IF(gene_type(i)==2)THEN   !if locus pleiotropic

        !Start calculate parameters for locus i, trait X
        count_XY=count_XY+1 !Access offspring genomic data for trait X
        FORALL(j=1:tot_ind) Genot_data(j)=des_Genot(m,j,i,1)
        FORALL(j=1:tot_ind) Copy_data(j)=REAL(des_alcopies(m,j,i),dp)
        CALL locus_var_and_mean(i,tot_ind,Copy_data,Genot_data,data_1,data_2,rvar1,rvar2)
        FORALL(j=1:tot_ind) AddVal(i,j,1)=data_1(j) !Additive genic effect of locus i
        VgenX_by_LocXY(count_XY)=rvar1   !Additive genic variance of locus i
        FORALL(j=1:tot_ind) DomDev(i,j,1)=data_2(j)
        VdomX_by_LocXY(count_XY)=rvar2   !and calculate genic dominance variance for locus i

        !Start calculate parameters for locus i, trait Y, accessing offspring genome
        FORALL(j=1:tot_ind) Genot_data(j)=des_Genot(m,j,i,2)
        CALL locus_var_and_mean(i,tot_ind,Copy_data,Genot_data,data_1,data_2,rvar1,rvar2)
        FORALL(j=1:tot_ind) AddVal(i,j,2)=data_1(j) !Additive genic effect of locus i
        VgenY_by_LocXY(count_XY)=rvar1   !Additive genic variance of locus i
        FORALL(j=1:tot_ind) DomDev(i,j,2)=data_2(j)
        VdomY_by_LocXY(count_XY)=rvar2   !and calculate genic dominance variance for locus i

        !Calculate genic sums of all individuals for loci i, trait X and Y
        Genot_xy(count_XY)=SUM(des_Genot(m,1:tot_ind,i,1))
        Genot_yx(count_XY)=SUM(des_Genot(m,1:tot_ind,i,2))
        Addit_X = Addit_X + gene_effect(i,1)*(2*allele_freqpop(m,time+1,i)-1.0_dp)
        Addit_Y = Addit_Y + gene_effect(i,3)*(2*allele_freqpop(m,time+1,i)-1.0_dp)
        Domin_X = Domin_X + gene_effect(i,2)*Het_pop(m,time+1,i)
        Domin_Y = Domin_Y + gene_effect(i,4)*Het_pop(m,time+1,i)

      ELSE IF(gene_type(i)==3)THEN !if locus coding for trait Y

        !Start calculate parameters for locus i, trait Y
        count_Y=count_Y+1  !Accessing offpring genome for trait Y
        FORALL(j=1:tot_ind) Genot_data(j)=des_Genot(m,j,i,2)
        FORALL(j=1:tot_ind) Copy_data(j)=REAL(des_alcopies(m,j,i),dp)
        CALL locus_var_and_mean(i,tot_ind,Copy_data,Genot_data,data_1,data_2,rvar1,rvar2)
        FORALL(j=1:tot_ind) AddVal(i,j,2)=data_1(j) !Additive genic effect of locus i
        VgenY_by_LocY(count_Y)=rvar1     !Additive genic variance of locus i
        FORALL(j=1:tot_ind) DomDev(i,j,2)=data_2(j)
        VdomY_by_LocY(count_Y)=rvar2     !and calculate genic dominance variance for locus i

        !Calculate genic sum of all individuals for loci i, trait Y
        Genot_yy(count_Y)=SUM(des_Genot(m,1:tot_ind,i,2))
        Addit_Y = Addit_Y + gene_effect(i,3)*(2*allele_freqpop(m,time+1,i)-1.0_dp)
        Domin_Y = Domin_Y + gene_effect(i,4)*Het_pop(m,time+1,i)

      END IF

    END DO

    !For all offspring belonging to population m do:
    counter=0
    DO i=init,jlast
      IF(ped(i)%pop==m)THEN

        counter=counter+1
        ped(i)%AddVal_X=SUM(AddVal(:,counter,1)) !Sum additive genetic value for the individual
        ped(i)%AddVal_Y=SUM(AddVal(:,counter,2))
        ped(i)%DomDev_X=SUM(DomDev(:,counter,1)) !Sum dominance genetic value for the individual
        ped(i)%DomDev_Y=SUM(DomDev(:,counter,2))
        ped(i)%GenotVal_X=SUM(des_Genot(m,counter,:,1)) !Sum genotypic value for the individual
        ped(i)%GenotVal_Y=SUM(des_Genot(m,counter,:,2))

      END IF
    END DO

!   Sum additive and dominance genic variances by population before
!   excluding covariance due to linkage
    VaGenic_X(m,time+1)=SUM(VgenX_by_LocX,MASK=VgenX_by_LocX.NE.0.0_dp)+&
    & SUM(VgenX_by_LocXY,MASK=VgenX_by_LocXY.NE.0.0_dp) ! Va_genic_X
    VaGenic_Y(m,time+1)=SUM(VgenY_by_LocY,MASK=VgenY_by_LocY.NE.0.0_dp)+&
    & SUM(VgenY_by_LocXY,MASK=VgenY_by_LocXY.NE.0.0_dp) ! Va_genic_Y
    VdGenic_X(m,time+1)=SUM(VdomX_by_LocX,MASK=VdomX_by_LocX.NE.0.0_dp)+&
    & SUM(VdomX_by_LocXY,MASK=VdomX_by_LocXY.NE.0.0_dp) ! Vd_genic_X
    VdGenic_Y(m,time+1)=SUM(VdomY_by_LocY,MASK=VdomY_by_LocY.NE.0.0_dp)+&
    & SUM(VdomY_by_LocXY,MASK=VdomY_by_LocXY.NE.0.0_dp) ! Vd_genic_Y

!   Calculates relative contribution to genic variances from each locus
    count_X=0
    count_XY=0
    count_Y=0
    DO i=1,nloci_sel !For each selective locus do:

      IF(gene_type(i)==1)THEN  !If locus coding for trait X

        !Calculate relative locus contribution to additive genic X-variance
        count_X=count_X+1
        IF((VgenX_by_LocX(count_X)>0.0_dp).AND.(VaGenic_X(m,time+1)>0.0_dp))THEN
          Vgenic_X_loc_contrib(m,time+1,count_X)=VgenX_by_LocX(count_X)/VaGenic_X(m,time+1)
        ELSE
          Vgenic_X_loc_contrib(m,time+1,count_X)=0.0_dp
        END IF

      ELSE IF(gene_type(i)==2)THEN !If pleiotropic locus

        !Calculate relative locus contributions to additive genic X- and Y-variances
        count_XY=count_XY+1
        IF((VgenX_by_LocXY(count_XY)>0.0_dp).AND.(VaGenic_X(m,time+1)>0.0_dp))THEN
          Vgenic_X_loc_contrib(m,time+1,count_XY+nloci_X)=VgenX_by_LocXY(count_XY)/VaGenic_X(m,time+1)
        ELSE
          Vgenic_X_loc_contrib(m,time+1,count_XY+nloci_X)=0.0_dp
        END IF
        IF((VgenY_by_LocXY(count_XY)>0.0_dp).AND.(VaGenic_Y(m,time+1)>0.0_dp))THEN
          Vgenic_Y_loc_contrib(m,time+1,count_XY+nloci_Y)=VgenY_by_LocXY(count_XY)/VaGenic_Y(m,time+1)
        ELSE
          Vgenic_X_loc_contrib(m,time+1,count_XY+nloci_Y)=0.0_dp
        END IF

      ELSE IF(gene_type(i)==3)THEN !If locus coding for trait Y

        !Calculate relative locus contribution to additive genic Y-variance
        count_Y=count_Y+1
        IF((VgenY_by_LocY(count_Y)>0.0_dp).AND.(VaGenic_Y(m,time+1)>0.0_dp))THEN
          Vgenic_Y_loc_contrib(m,time+1,count_Y)=VgenY_by_LocY(count_Y)/VaGenic_Y(m,time+1)
        ELSE
          Vgenic_Y_loc_contrib(m,time+1,count_Y)=0.0_dp
        END IF

      END IF

    END DO

!   Calculates the genic mean for all loci and all founders in population m
    IF(nloci_X>0) MGenot_xx(m,time+1)=SUM(Genot_xx)/tot_ind
    IF(nloci_Y>0) MGenot_yy(m,time+1)=SUM(Genot_yy)/tot_ind
    IF(count_XY>0) MGenot_xy(m,time+1)=SUM(Genot_xy)/tot_ind
    IF(count_XY>0) MGenot_yx(m,time+1)=SUM(Genot_yx)/tot_ind

!   And additive and dominantic means in population m
    MAddit_X(m,time+1)=Addit_X
    MAddit_Y(m,time+1)=Addit_Y
    MDomin_X(m,time+1)=Domin_X
    MDomin_Y(m,time+1)=Domin_Y

!   The sum Vadd_+Vdom_ DOES NOT have to be equal to Vgenot_
!   there is a covariance component between additive values (a) and
!   dominance deviations (d) when considering finite populations and
!   deviations from Hardy-Weinberg equilibrium, more precisely
!   there are four components of desequilibrium covariance:
!   cov(a,a), 2*cov(a,d) and cov(d,d)

!   Additive and dominance variances (with covariances due to linkage)

    !For each individual of population m, access individual additive genetic effects
    counter=0
    DO i=init,jlast
      IF(ped(i)%pop==m)THEN
        counter=counter+1
        data_1(counter)=ped(i)%AddVal_X
        data_2(counter)=ped(i)%AddVal_Y
      END IF
    END DO
    !Variances and covariances of individidal additive genetic effects are the
    !additive genetic variance and covariances (including LD).

    Vadd_X(m,time+1)=real_var(data_1)
    IF(n_traits==2)THEN
      Vadd_Y(m,time+1)=real_var(data_2)
      CovAdd_XY(m,time+1)=real_cov(data_1,data_2)
    END IF

!   For each individual of population m, access individual dominance genetic effects
!    counter=0
!    DO i=init,jlast
!      IF(ped(i)%pop==m)THEN
!        counter=counter+1
!        data_1(counter)=ped(i)%DomDev_X
!        data_2(counter)=ped(i)%DomDev_Y
!      END IF
!    END DO

!   For each individual of population m, access individual genotypic effects
    counter=0
    DO i=init,jlast
      IF(ped(i)%pop==m)THEN
        counter=counter+1
        data_1(counter)=ped(i)%GenotVal_X
        data_2(counter)=ped(i)%GenotVal_Y
      END IF
    END DO
    !Variances and covariances of individidal genotypic effects are the
    !genotypic variance and covariances (including LD). Total genotypic means
    !are also calculated
    VGenot_X(m,time+1)=real_var(data_1)
    MGenot_X(m,time+1)=real_mean(data_1)
    IF(n_traits==2)THEN
      VGenot_Y(m,time+1)=real_var(data_2)
      MGenot_Y(m,time+1)=real_mean(data_2)
      CovGenot_XY(m,time+1)=real_cov(data_1,data_2)
    END IF

  END DO  !Populations loop

  END IF ! IF(time==0)THEN

! genic variances before covariance due to linkage

  DEALLOCATE(VgenX_by_LocX,VgenY_by_LocY)
  DEALLOCATE(VgenX_by_LocXY,VgenY_by_LocXY)
  DEALLOCATE(VdomX_by_LocX,VdomY_by_LocY)
  DEALLOCATE(VdomX_by_LocXY,VdomY_by_LocXY)
  DEALLOCATE(Genot_data,Copy_data)
  DEALLOCATE(AddVal,DomDev)
  DEALLOCATE(Genot_xx,Genot_yy)
  DEALLOCATE(Genot_xy,Genot_yx)

! Calculates linkage desequilibrium covariances across genomes & candidates
! considering a single covariance between genotypic values (due to non-random
! associations (a,a), (d,d) and (a,d)

  IF(time==0)THEN   !If time progression has not yet started

  DO m=1,num_pops   !For all populations do:

    !Sums of two-locus genotypic covariances set to 0
    rvar1=0.0_dp    !X-X pure X-loci
    rvar2=0.0_dp    !X-X X-locus vs pleiotropic locus
    rvar3=0.0_dp    !Y-Y pure Y-loci
    rvar4=0.0_dp    !Y-Y Y-locus vs pleiotropic locus
    rvar5=0.0_dp    !X-X pleiotropic loci
    rvar6=0.0_dp    !Y-Y pleiotropic loci
    rvar7=0.0_dp    !X-Y X-locus vs Y-locus
    rvar8=0.0_dp    !X-Y pleiotropic loci
    rvar9=0.0_dp    !X-Y X-locus vs pleiotropic locus
    rvar0=0.0_dp    !X-Y Y-locus vs pleiotropic locus

    !Unless there is only one founder, for each possible two-locus relationship do:
    IF(pop_founder>1)THEN
      DO i=1,nloci_sel-1
        DO j=i+1,nloci_sel

          !If both loci code for trait X, calculate genotypic X-X covariance
          !between those loci and add to sum
          IF((gene_type(i)==1).AND.(gene_type(j)==1))THEN
            FORALL(k=1:tot_ind) data_1(k)=par_Genot(m,ped(k)%rank,i,1)
            FORALL(k=1:tot_ind) data_2(k)=par_Genot(m,ped(k)%rank,j,1)
            rvar1=rvar1+real_cov(data_1,data_2)

          !If one locus is pleiotropic and the other code for trait X, calculate
          !genotypic X-X and X-Y covariances between those loci and add to sum
          ELSE IF((gene_type(i)==1).AND.(gene_type(j)==2))THEN
            FORALL(k=1:tot_ind) data_1(k)=par_Genot(m,ped(k)%rank,i,1)
            FORALL(k=1:tot_ind) data_2(k)=par_Genot(m,ped(k)%rank,j,1)
            rvar2=rvar2+real_cov(data_1,data_2)
            FORALL(k=1:tot_ind) data_1(k)=par_Genot(m,ped(k)%rank,i,1)
            FORALL(k=1:tot_ind) data_2(k)=par_Genot(m,ped(k)%rank,j,2)
            rvar9=rvar9+real_cov(data_1,data_2)
          ELSE IF((gene_type(i)==2).AND.(gene_type(j)==1))THEN
            FORALL(k=1:tot_ind) data_1(k)=par_Genot(m,ped(k)%rank,i,1)
            FORALL(k=1:tot_ind) data_2(k)=par_Genot(m,ped(k)%rank,j,1)
            rvar2=rvar2+real_cov(data_1,data_2)
            FORALL(k=1:tot_ind) data_1(k)=par_Genot(m,ped(k)%rank,i,2)
            FORALL(k=1:tot_ind) data_2(k)=par_Genot(m,ped(k)%rank,j,1)
            rvar9=rvar9+real_cov(data_1,data_2)

          !If both loci are pleiotropic, calculate genotypic X-X, X-Y and Y-Y
          !covariances between those loci and add to sum
          ELSE IF((gene_type(i)==2).AND.(gene_type(j)==2))THEN
            FORALL(k=1:tot_ind) data_1(k)=par_Genot(m,ped(k)%rank,i,1)
            FORALL(k=1:tot_ind) data_2(k)=par_Genot(m,ped(k)%rank,j,1)
            rvar5=rvar5+real_cov(data_1,data_2)
            FORALL(k=1:tot_ind) data_1(k)=par_Genot(m,ped(k)%rank,i,2)
            FORALL(k=1:tot_ind) data_2(k)=par_Genot(m,ped(k)%rank,j,2)
            rvar6=rvar6+real_cov(data_1,data_2)
            FORALL(k=1:tot_ind) data_1(k)=par_Genot(m,ped(k)%rank,i,1)
            FORALL(k=1:tot_ind) data_2(k)=par_Genot(m,ped(k)%rank,j,2)
            rvar8=rvar8+real_cov(data_1,data_2)
            FORALL(k=1:tot_ind) data_1(k)=par_Genot(m,ped(k)%rank,i,2)
            FORALL(k=1:tot_ind) data_2(k)=par_Genot(m,ped(k)%rank,j,1)
            rvar8=rvar8+real_cov(data_1,data_2)

		  !If both loci code for trait Y, calculate genotypic Y-Y covariance
          !between those loci and add to sum
          ELSE IF((gene_type(i)==3).AND.(gene_type(j)==3))THEN
            FORALL(k=1:tot_ind) data_1(k)=par_Genot(m,ped(k)%rank,i,2)
            FORALL(k=1:tot_ind) data_2(k)=par_Genot(m,ped(k)%rank,j,2)
            rvar3=rvar3+real_cov(data_1,data_2)

          !If one locus is pleiotropic and the other code for trait Y, calculate
          !genotypic Y-Y and X-Y covariances between those loci and add to sum
          ELSE IF((gene_type(i)==2).AND.(gene_type(j)==3))THEN
            FORALL(k=1:tot_ind) data_1(k)=par_Genot(m,ped(k)%rank,i,2)
            FORALL(k=1:tot_ind) data_2(k)=par_Genot(m,ped(k)%rank,j,2)
            rvar4=rvar4+real_cov(data_1,data_2)
            FORALL(k=1:tot_ind) data_1(k)=par_Genot(m,ped(k)%rank,i,1)
            FORALL(k=1:tot_ind) data_2(k)=par_Genot(m,ped(k)%rank,j,2)
            rvar0=rvar0+real_cov(data_1,data_2)
          ELSE IF((gene_type(i)==3).AND.(gene_type(j)==2))THEN
            FORALL(k=1:tot_ind) data_1(k)=par_Genot(m,ped(k)%rank,i,2)
            FORALL(k=1:tot_ind) data_2(k)=par_Genot(m,ped(k)%rank,j,2)
            rvar4=rvar4+real_cov(data_1,data_2)
            FORALL(k=1:tot_ind) data_1(k)=par_Genot(m,ped(k)%rank,i,2)
            FORALL(k=1:tot_ind) data_2(k)=par_Genot(m,ped(k)%rank,j,1)
            rvar0=rvar0+real_cov(data_1,data_2)

	    	!If one locus code for trait X while the other code for trait Y,
            !calculate genotypic X-Y covariances between those loci and add to sum
          ELSE IF((gene_type(i)==1).AND.(gene_type(j)==3))THEN
            FORALL(k=1:tot_ind) data_1(k)=par_Genot(m,ped(k)%rank,i,1)
            FORALL(k=1:tot_ind) data_2(k)=par_Genot(m,ped(k)%rank,j,2)
            rvar7=rvar7+real_cov(data_1,data_2)
          ELSE IF((gene_type(i)==3).AND.(gene_type(j)==1))THEN
            FORALL(k=1:tot_ind) data_1(k)=par_Genot(m,ped(k)%rank,i,2)
            FORALL(k=1:tot_ind) data_2(k)=par_Genot(m,ped(k)%rank,j,1)
            rvar7=rvar7+real_cov(data_1,data_2)

          END IF

        END DO ! j=i+1,nloci_sel
      END DO ! i=1,nloci_sel-1

    END IF !more than one founder

    !Assignment of global genotypic LD-covariances
    CovDesq_X11(m,time+1)=rvar1
    CovDesq_X12(m,time+1)=rvar2
    CovDesq_Y33(m,time+1)=rvar3
    CovDesq_Y23(m,time+1)=rvar4
    CovDesq_X22(m,time+1)=rvar5
    CovDesq_Y22(m,time+1)=rvar6
    CovDesq_XY13(m,time+1)=rvar7
    CovDesq_XY22(m,time+1)=rvar8
    CovDesq_XY12(m,time+1)=rvar9
    CovDesq_XY23(m,time+1)=rvar0

    !If more than one founder, calculation and assignment of genotypic
    !pleiotropy-covariance
    rvar1=0.0_dp

    IF(pop_founder>1)THEN
      DO i=1,nloci_sel
        IF(gene_type(i)==2)THEN
          FORALL(k=1:tot_ind) data_1(k)=par_Genot(m,ped(k)%rank,i,1)
          FORALL(k=1:tot_ind) data_2(k)=par_Genot(m,ped(k)%rank,i,2)
          rvar1=rvar1+real_cov(data_1,data_2)
        END IF
      END DO ! i=1,nloci_sel
    END IF !more than one founder

    CovPlei_XY22(m,time+1)=rvar1

  END DO ! m=1,num_pops

  ELSE IF(time>=1)THEN  !If time progression has started

  DO m=1,num_pops  !For all populations do:

    !Sums of two-locus genotypic covariances set to 0
    rvar1=0.0_dp    !X-X pure X-loci
    rvar2=0.0_dp    !X-X X-locus vs pleiotropic locus
    rvar3=0.0_dp    !Y-Y pure Y-loci
    rvar4=0.0_dp    !Y-Y Y-locus vs pleiotropic locus
    rvar5=0.0_dp    !X-X pleiotropic loci
    rvar6=0.0_dp    !Y-Y pleiotropic loci
    rvar7=0.0_dp    !X-Y X-locus vs Y-locus
    rvar8=0.0_dp    !X-Y pleiotropic loci
    rvar9=0.0_dp    !X-Y X-locus vs pleiotropic locus
    rvar0=0.0_dp    !X-Y Y-locus vs pleiotropic locus

    !For each possible two-locus relationship do:
    DO i=1,nloci_sel-1
      DO j=i+1,nloci_sel

        !If both loci code for trait X, calculate genotypic X-X covariance
        !between those loci and add to sum
        IF((gene_type(i)==1).AND.(gene_type(j)==1))THEN
          FORALL(k=1:tot_ind) data_1(k)=des_Genot(m,k,i,1)
          FORALL(k=1:tot_ind) data_2(k)=des_Genot(m,k,j,1)
          rvar1=rvar1+real_cov(data_1,data_2)

		!If one locus is pleiotropic and the other code for trait X, calculate
        !genotypic X-X and X-Y covariances between those loci and add to sum
        ELSE IF((gene_type(i)==1).AND.(gene_type(j)==2))THEN
          FORALL(k=1:tot_ind) data_1(k)=des_Genot(m,k,i,1)
          FORALL(k=1:tot_ind) data_2(k)=des_Genot(m,k,j,1)
          rvar2=rvar2+real_cov(data_1,data_2)
          FORALL(k=1:tot_ind) data_1(k)=des_Genot(m,k,i,1)
          FORALL(k=1:tot_ind) data_2(k)=des_Genot(m,k,j,2)
          rvar9=rvar9+real_cov(data_1,data_2)
        ELSE IF((gene_type(i)==2).AND.(gene_type(j)==1))THEN
          FORALL(k=1:tot_ind) data_1(k)=des_Genot(m,k,i,1)
          FORALL(k=1:tot_ind) data_2(k)=des_Genot(m,k,j,1)
          rvar2=rvar2+real_cov(data_1,data_2)
          FORALL(k=1:tot_ind) data_1(k)=des_Genot(m,k,i,2)
          FORALL(k=1:tot_ind) data_2(k)=des_Genot(m,k,j,1)
          rvar9=rvar9+real_cov(data_1,data_2)

        !If both loci are pleiotropic, calculate genotypic X-X, X-Y and Y-Y
        !covariances between those loci and add to sum
        ELSE IF((gene_type(i)==2).AND.(gene_type(j)==2))THEN
          FORALL(k=1:tot_ind) data_1(k)=des_Genot(m,k,i,1)
          FORALL(k=1:tot_ind) data_2(k)=des_Genot(m,k,j,1)
          rvar5=rvar5+real_cov(data_1,data_2)
          FORALL(k=1:tot_ind) data_1(k)=des_Genot(m,k,i,2)
          FORALL(k=1:tot_ind) data_2(k)=des_Genot(m,k,j,2)
          rvar6=rvar6+real_cov(data_1,data_2)
          FORALL(k=1:tot_ind) data_1(k)=des_Genot(m,k,i,1)
          FORALL(k=1:tot_ind) data_2(k)=des_Genot(m,k,j,2)
          rvar8=rvar8+real_cov(data_1,data_2)
          FORALL(k=1:tot_ind) data_1(k)=des_Genot(m,k,i,2)
          FORALL(k=1:tot_ind) data_2(k)=des_Genot(m,k,j,1)
          rvar8=rvar8+real_cov(data_1,data_2)

		!If both loci code for trait Y, calculate genotypic Y-Y covariance
        !between those loci and add to sum
        ELSE IF((gene_type(i)==3).AND.(gene_type(j)==3))THEN
          FORALL(k=1:tot_ind) data_1(k)=des_Genot(m,k,i,2)
          FORALL(k=1:tot_ind) data_2(k)=des_Genot(m,k,j,2)
          rvar3=rvar3+real_cov(data_1,data_2)

		!If one locus is pleiotropic and the other code for trait Y, calculate
        !genotypic Y-Y and X-Y covariances between those loci and add to sum
        ELSE IF((gene_type(i)==2).AND.(gene_type(j)==3))THEN
          FORALL(k=1:tot_ind) data_1(k)=des_Genot(m,k,i,2)
          FORALL(k=1:tot_ind) data_2(k)=des_Genot(m,k,j,2)
          rvar4=rvar4+real_cov(data_1,data_2)
          FORALL(k=1:tot_ind) data_1(k)=des_Genot(m,k,i,1)
          FORALL(k=1:tot_ind) data_2(k)=des_Genot(m,k,j,2)
          rvar0=rvar0+real_cov(data_1,data_2)
        ELSE IF((gene_type(i)==3).AND.(gene_type(j)==2))THEN
          FORALL(k=1:tot_ind) data_1(k)=des_Genot(m,k,i,2)
          FORALL(k=1:tot_ind) data_2(k)=des_Genot(m,k,j,2)
          rvar4=rvar4+real_cov(data_1,data_2)
          FORALL(k=1:tot_ind) data_1(k)=des_Genot(m,k,i,2)
          FORALL(k=1:tot_ind) data_2(k)=des_Genot(m,k,j,1)
          rvar0=rvar0+real_cov(data_1,data_2)

		!If one locus code for trait X while the other code for trait Y,
        !calculate genotypic X-Y covariances between those loci and add to sum
        ELSE IF((gene_type(i)==1).AND.(gene_type(j)==3))THEN
          FORALL(k=1:tot_ind) data_1(k)=des_Genot(m,k,i,1)
          FORALL(k=1:tot_ind) data_2(k)=des_Genot(m,k,j,2)
          rvar7=rvar7+real_cov(data_1,data_2)
        ELSE IF((gene_type(i)==3).AND.(gene_type(j)==1))THEN
          FORALL(k=1:tot_ind) data_1(k)=des_Genot(m,k,i,2)
          FORALL(k=1:tot_ind) data_2(k)=des_Genot(m,k,j,1)
          rvar7=rvar7+real_cov(data_1,data_2)

        END IF

      END DO ! j=i+1,nloci_sel
    END DO ! i=1,nloci_sel-1

    !Assignment of global genotypic LD-covariances
    CovDesq_X11(m,time+1)=rvar1
    CovDesq_X12(m,time+1)=rvar2
    CovDesq_Y33(m,time+1)=rvar3
    CovDesq_Y23(m,time+1)=rvar4
    CovDesq_X22(m,time+1)=rvar5
    CovDesq_Y22(m,time+1)=rvar6
    CovDesq_XY13(m,time+1)=rvar7
    CovDesq_XY22(m,time+1)=rvar8
    CovDesq_XY12(m,time+1)=rvar9
    CovDesq_XY23(m,time+1)=rvar0

! Desequilibrium Covariance for trait X:   rvar1+rvar2+rvar5
! Desequilibrium Covariance for traits XY: rvar7+rvar8+rvar9+rvar0
! Desequilibrium Covariance for trait Y:   rvar3+rvar4+rvar6

    !Calculation and assignment of genotypic pleiotropy-covariance
    rvar1=0.0_dp
    DO i=1,nloci_sel
      IF(gene_type(i)==2)THEN
        FORALL(k=1:tot_ind) data_1(k)=des_Genot(m,k,i,1)
        FORALL(k=1:tot_ind) data_2(k)=des_Genot(m,k,i,2)
        rvar1=rvar1+real_cov(data_1,data_2)
      END IF
    END DO ! i=1,nloci_sel
    CovPlei_XY22(m,time+1)=rvar1
  END DO ! m=1,num_pops

  END IF

  DEALLOCATE(data_1,data_2)

!==================================
  END SUBROUTINE update_var_and_means
!==================================
!==================================
  SUBROUTINE across_pop_parameters
! Created by HRH 01/03/13 in order to accomodate across BP parameters for
! extreme sublining (over 9 BPs)
!==================================
  IMPLICIT NONE

  INTEGER :: i,j
  REAL(KIND=dp), ALLOCATABLE, DIMENSION(:) :: Genot_data

  !Allocate extended arrays for multiple population data
  ALLOCATE(Genot_data(num_pops))
  FORALL(i=1:num_pops) Genot_data(i)=0.0_dp

  !Calculate across population averages and variances for most of the regular
  !output parameters that would occur in a one-trait situation

  !Population means
  FORALL(i=1:num_pops) Genot_data(i)=MGenot_X(i,time+1)
  Mpop_MGenotX(time+1)=real_mean(Genot_data)
  Vpop_MGenotX(time+1)=real_var(Genot_data)
  FORALL(i=1:num_pops) Genot_data(i)=MAddit_X(i,time+1)
  Mpop_MAdditX(time+1)=real_mean(Genot_data)
  Vpop_MAdditX(time+1)=real_var(Genot_data)
  FORALL(i=1:num_pops) Genot_data(i)=MDomin_X(i,time+1)
  Mpop_MDominX(time+1)=real_mean(Genot_data)
  Vpop_MDominX(time+1)=real_var(Genot_data)

  !Population variances
  FORALL(i=1:num_pops) Genot_data(i)=VGenot_X(i,time+1)
  Mpop_VGenotX(time+1)=real_mean(Genot_data)
  Vpop_VGenotX(time+1)=real_var(Genot_data)
  FORALL(i=1:num_pops) Genot_data(i)=Vadd_X(i,time+1)
  Mpop_VaddX(time+1)=real_mean(Genot_data)
  Vpop_VaddX(time+1)=real_var(Genot_data)
!  FORALL(i=1:num_pops) Genot_data(i)=Vdom_X(i,time+1)
!  Mpop_VdomX(time+1)=real_mean(Genot_data)
!  Vpop_VdomX(time+1)=real_var(Genot_data)
  FORALL(i=1:num_pops) Genot_data(i)=VaGenic_X(i,time+1)
  Mpop_VaGenicX(time+1)=real_mean(Genot_data)
  Vpop_VaGenicX(time+1)=real_var(Genot_data)
  FORALL(i=1:num_pops) Genot_data(i)=VdGenic_X(i,time+1)
  Mpop_VdGenicX(time+1)=real_mean(Genot_data)
  Vpop_VdGenicX(time+1)=real_var(Genot_data)
  FORALL(i=1:num_pops) Genot_data(i)=CovDesq_X11(i,time+1)
  Mpop_CovDesqX11(time+1)=real_mean(Genot_data)
  Vpop_CovDesqX11(time+1)=real_var(Genot_data)

  !Coancestry and inbreeding
  FORALL(i=1:num_pops) Genot_data(i)=Fiped_tot(i,time+1)
  Mpop_Fipedtot(time+1)=real_mean(Genot_data)
  Vpop_Fipedtot(time+1)=real_var(Genot_data)
  FORALL(i=1:num_pops) Genot_data(i)=Fimol_tot(i,time+1)
  Mpop_Fimoltot(time+1)=real_mean(Genot_data)
  Vpop_Fimoltot(time+1)=real_var(Genot_data)
  FORALL(i=1:num_pops) Genot_data(i)=Coaped(i,time+1)
  Mpop_Coaped(time+1)=real_mean(Genot_data)
  Vpop_Coaped(time+1)=real_var(Genot_data)
  FORALL(i=1:num_pops) Genot_data(i)=Coamol(i,time+1)
  Mpop_Coamol(time+1)=real_mean(Genot_data)
  Vpop_Coamol(time+1)=real_var(Genot_data)

  !Allele losses and fixations
  FORALL(i=1:num_pops) Genot_data(i)=REAL(lost_per_pop(1,i,time+1),dp)
  Mpop_lost_per_pop(1,time+1)=real_mean(Genot_data)
  Vpop_lost_per_pop(1,time+1)=real_var(Genot_data)
  FORALL(i=1:num_pops) Genot_data(i)=REAL(fix_per_pop(1,i,time+1),dp)
  Mpop_fix_per_pop(1,time+1)=real_mean(Genot_data)
  Vpop_fix_per_pop(1,time+1)=real_var(Genot_data)

  DO j=1,nloci_sel

    !Allele frequencies
    FORALL(i=1:num_pops) Genot_data(i)=allele_freqpop(i,time+1,j)
    Mpop_allele_freqpop(time+1,j)=real_mean(Genot_data)
    Vpop_allele_freqpop(time+1,j)=real_var(Genot_data)

    !Heterozygosity
    FORALL(i=1:num_pops) Genot_data(i)=Het_pop(i,time+1,j)
    Mpop_Het_pop(time+1,j)=real_mean(Genot_data)
    Vpop_Het_pop(time+1,j)=real_var(Genot_data)

  END DO

  !In case time progression has started record more popgenetics metaparameters
  IF(time>=1)THEN

    DO j=1,nloci_sel

      !Inbreeding by locus
      FORALL(i=1:num_pops) Genot_data(i)=Fbylocus(i,time,j)
      Mpop_Fbylocus(time,j)=real_mean(Genot_data)
      Vpop_Fbylocus(time,j)=real_var(Genot_data)

    END DO

  END IF

  IF(n_traits==2)THEN  !If there are two traits, expand the parameter set further

    !Population means
    FORALL(i=1:num_pops) Genot_data(i)=MGenot_Y(i,time+1)
    Mpop_MGenotY(time+1)=real_mean(Genot_data)
    Vpop_MGenotY(time+1)=real_var(Genot_data)
    FORALL(i=1:num_pops) Genot_data(i)=MGenot_xx(i,time+1)
    Mpop_MGenotxx(time+1)=real_mean(Genot_data)
    Vpop_MGenotxx(time+1)=real_var(Genot_data)
    FORALL(i=1:num_pops) Genot_data(i)=MGenot_yy(i,time+1)
    Mpop_MGenotyy(time+1)=real_mean(Genot_data)
    Vpop_MGenotyy(time+1)=real_var(Genot_data)
    FORALL(i=1:num_pops) Genot_data(i)=MGenot_xy(i,time+1)
    Mpop_MGenotxy(time+1)=real_mean(Genot_data)
    Vpop_MGenotxy(time+1)=real_var(Genot_data)
    FORALL(i=1:num_pops) Genot_data(i)=MGenot_yx(i,time+1)
    Mpop_MGenotyx(time+1)=real_mean(Genot_data)
    Vpop_MGenotyx(time+1)=real_var(Genot_data)
    FORALL(i=1:num_pops) Genot_data(i)=MAddit_Y(i,time+1)
    Mpop_MAdditY(time+1)=real_mean(Genot_data)
    Vpop_MAdditY(time+1)=real_var(Genot_data)
    FORALL(i=1:num_pops) Genot_data(i)=MDomin_Y(i,time+1)
    Mpop_MDominY(time+1)=real_mean(Genot_data)
    Vpop_MDominY(time+1)=real_var(Genot_data)

    !Population variances and covariances
    FORALL(i=1:num_pops) Genot_data(i)=VGenot_Y(i,time+1)
    Mpop_VGenotY(time+1)=real_mean(Genot_data)
    Vpop_VGenotY(time+1)=real_var(Genot_data)
    FORALL(i=1:num_pops) Genot_data(i)=CovGenot_XY(i,time+1)
    Mpop_CovGenotXY(time+1)=real_mean(Genot_data)
    Vpop_CovGenotXY(time+1)=real_var(Genot_data)
    FORALL(i=1:num_pops) Genot_data(i)=Vadd_Y(i,time+1)
    Mpop_VaddY(time+1)=real_mean(Genot_data)
    Vpop_VaddY(time+1)=real_var(Genot_data)
    FORALL(i=1:num_pops) Genot_data(i)=CovAdd_XY(i,time+1)
    Mpop_CovAddXY(time+1)=real_mean(Genot_data)
    Vpop_CovAddXY(time+1)=real_var(Genot_data)
    FORALL(i=1:num_pops) Genot_data(i)=VaGenic_Y(i,time+1)
    Mpop_VaGenicY(time+1)=real_mean(Genot_data)
    Vpop_VaGenicY(time+1)=real_var(Genot_data)
    FORALL(i=1:num_pops) Genot_data(i)=VdGenic_Y(i,time+1)
    Mpop_VdGenicY(time+1)=real_mean(Genot_data)
    Vpop_VdGenicY(time+1)=real_var(Genot_data)

    !LD and pleiotropic covariances
    FORALL(i=1:num_pops) Genot_data(i)=CovDesq_X12(i,time+1)
    Mpop_CovDesqX12(time+1)=real_mean(Genot_data)
    Vpop_CovDesqX12(time+1)=real_var(Genot_data)
    FORALL(i=1:num_pops) Genot_data(i)=CovDesq_X22(i,time+1)
    Mpop_CovDesqX22(time+1)=real_mean(Genot_data)
    Vpop_CovDesqX22(time+1)=real_var(Genot_data)
    FORALL(i=1:num_pops) Genot_data(i)=CovDesq_Y33(i,time+1)
    Mpop_CovDesqY33(time+1)=real_mean(Genot_data)
    Vpop_CovDesqY33(time+1)=real_var(Genot_data)
    FORALL(i=1:num_pops) Genot_data(i)=CovDesq_Y23(i,time+1)
    Mpop_CovDesqY23(time+1)=real_mean(Genot_data)
    Vpop_CovDesqY23(time+1)=real_var(Genot_data)
    FORALL(i=1:num_pops) Genot_data(i)=CovDesq_Y22(i,time+1)
    Mpop_CovDesqY22(time+1)=real_mean(Genot_data)
    Vpop_CovDesqY22(time+1)=real_var(Genot_data)
    FORALL(i=1:num_pops) Genot_data(i)=CovDesq_XY13(i,time+1)
    Mpop_CovDesqXY13(time+1)=real_mean(Genot_data)
    Vpop_CovDesqXY13(time+1)=real_var(Genot_data)
    FORALL(i=1:num_pops) Genot_data(i)=CovDesq_XY22(i,time+1)
    Mpop_CovDesqXY22(time+1)=real_mean(Genot_data)
    Vpop_CovDesqXY22(time+1)=real_var(Genot_data)
    FORALL(i=1:num_pops) Genot_data(i)=CovDesq_XY12(i,time+1)
    Mpop_CovDesqXY12(time+1)=real_mean(Genot_data)
    Vpop_CovDesqXY12(time+1)=real_var(Genot_data)
    FORALL(i=1:num_pops) Genot_data(i)=CovDesq_XY23(i,time+1)
    Mpop_CovDesqXY23(time+1)=real_mean(Genot_data)
    Vpop_CovDesqXY23(time+1)=real_var(Genot_data)
    FORALL(i=1:num_pops) Genot_data(i)=CovPlei_XY22(i,time+1)
    Mpop_CovPleiXY22(time+1)=real_mean(Genot_data)
    Vpop_CovPleiXY22(time+1)=real_var(Genot_data)

    !Allele losses and fixations
    FORALL(i=1:num_pops) Genot_data(i)=REAL(lost_per_pop(2,i,time+1),dp)
    Mpop_lost_per_pop(2,time+1)=real_mean(Genot_data)
    Vpop_lost_per_pop(2,time+1)=real_var(Genot_data)
    FORALL(i=1:num_pops) Genot_data(i)=REAL(lost_per_pop(3,i,time+1),dp)
    Mpop_lost_per_pop(3,time+1)=real_mean(Genot_data)
    Vpop_lost_per_pop(3,time+1)=real_var(Genot_data)
    FORALL(i=1:num_pops) Genot_data(i)=REAL(fix_per_pop(2,i,time+1),dp)
    Mpop_fix_per_pop(2,time+1)=real_mean(Genot_data)
    Vpop_fix_per_pop(2,time+1)=real_var(Genot_data)
    FORALL(i=1:num_pops) Genot_data(i)=REAL(fix_per_pop(3,i,time+1),dp)
    Mpop_fix_per_pop(3,time+1)=real_mean(Genot_data)
    Vpop_fix_per_pop(3,time+1)=real_var(Genot_data)

  END IF

  DEALLOCATE(Genot_data)

!==================================
  END SUBROUTINE across_pop_parameters
!==================================
!==================================
  SUBROUTINE base_var_and_means
! Created by HRH 01/03/13 in order to update base population parameters
! in the base population of nucleus breeding.
! Updated 07/03/13 to accomodate for stepwise nucleus breeding initiation
!==================================
  IMPLICIT NONE
  INTEGER :: i,j,k,tot_ind,init
  INTEGER :: count_X,count_Y,count_XY
  REAL(KIND=dp) :: rvar1,rvar2
  REAL(KIND=dp) :: Addit_X,Addit_Y,Domin_X,Domin_Y
  REAL(KIND=dp), ALLOCATABLE, DIMENSION(:) :: Genot_data,Copy_data,data_1,data_2
  REAL(KIND=dp), ALLOCATABLE, DIMENSION(:) :: Genot_xx,Genot_yy,Genot_xy,Genot_yx
  REAL(KIND=dp), ALLOCATABLE, DIMENSION(:) :: VgenX_by_LocX,VgenY_by_LocY
  REAL(KIND=dp), ALLOCATABLE, DIMENSION(:) :: VgenX_by_LocXY,VgenY_by_LocXY
  REAL(KIND=dp), ALLOCATABLE, DIMENSION(:) :: VdomX_by_LocX,VdomY_by_LocY
  REAL(KIND=dp), ALLOCATABLE, DIMENSION(:) :: VdomX_by_LocXY,VdomY_by_LocXY
  REAL(KIND=dp), ALLOCATABLE, DIMENSION(:,:,:) :: AddVal,DomDev

  IF(time>1)THEN !If the second generation has been reached

!   Resetting and allocation of local variables
    tot_ind=CandperBase
    init=jini(time)

    ALLOCATE(Genot_data(tot_ind),Copy_data(tot_ind),data_1(tot_ind),data_2(tot_ind))
    ALLOCATE(Genot_xx(nloci_X),Genot_yy(nloci_Y))
    ALLOCATE(Genot_xy(nloci_XY),Genot_yx(nloci_XY))
    ALLOCATE(AddVal(nloci_sel,tot_ind,2))
    ALLOCATE(DomDev(nloci_sel,tot_ind,2))
    ALLOCATE(VgenX_by_LocX(nloci_X))
    ALLOCATE(VdomX_by_LocX(nloci_X))
    ALLOCATE(VgenX_by_LocXY(nloci_XY))
    ALLOCATE(VdomX_by_LocXY(nloci_XY))
    ALLOCATE(VgenY_by_LocXY(nloci_XY))
    ALLOCATE(VdomY_by_LocXY(nloci_XY))
    ALLOCATE(VgenY_by_LocY(nloci_Y))
    ALLOCATE(VdomY_by_LocY(nloci_Y))

    FORALL(i=1:tot_ind) Genot_data(i)=0.0_dp
    FORALL(i=1:tot_ind) Copy_data(i)=0.0_dp
    FORALL(i=1:tot_ind) data_1(i)=0.0_dp
    FORALL(i=1:tot_ind) data_2(i)=0.0_dp
    FORALL(i=1:nloci_X) Genot_xx(i)=0.0_dp    !Genotypic X-sums for X-loci
    FORALL(i=1:nloci_Y) Genot_yy(i)=0.0_dp    !Genotypic Y-sums for Y-loci
    FORALL(i=1:nloci_XY) Genot_xy(i)=0.0_dp   !Genotypic X-sums for pleiotropic loci
    FORALL(i=1:nloci_XY) Genot_yx(i)=0.0_dp   !Genotypic Y-sums for pleiotropic loci
    FORALL(i=1:nloci_X) VgenX_by_LocX(i)=0.0_dp   !Additive genic X-variance, each X-locus
    FORALL(i=1:nloci_X) VdomX_by_LocX(i)=0.0_dp   !Dominance genic X-variance, each X-locus
    FORALL(i=1:nloci_XY) VgenX_by_LocXY(i)=0.0_dp !Additive genic X-variance, each pleiotropic locus
    FORALL(i=1:nloci_XY) VdomX_by_LocXY(i)=0.0_dp !Dominance genic X-variance, each pleiotropic locus
    FORALL(i=1:nloci_XY) VgenY_by_LocXY(i)=0.0_dp !Additive genic Y-variance, each pleiotropic locus
    FORALL(i=1:nloci_XY) VdomY_by_LocXY(i)=0.0_dp !Dominance genic Y-variance, each pleiotropic locus
    FORALL(i=1:nloci_Y) VgenY_by_LocY(i)=0.0_dp   !Additive genic Y-variance, each Y-locus
    FORALL(i=1:nloci_Y) VdomY_by_LocY(i)=0.0_dp   !Dominance genic Y-variance, each Y-locus
    FORALL(i=1:nloci_sel,j=1:tot_ind,k=1:2) AddVal(i,j,k)=0.0_dp !Additive genic effects, each locus
    FORALL(i=1:nloci_sel,j=1:tot_ind,k=1:2) DomDev(i,j,k)=0.0_dp !Dominance genic effects, each locus

!   Calculation of single locus additive genic variances

    count_X=0
    count_Y=0
    count_XY=0
    Addit_X=0.0_dp
    Addit_Y=0.0_dp
    Domin_X=0.0_dp
    Domin_Y=0.0_dp

    DO i=1,nloci_sel
      IF(gene_type(i)==1)THEN    !In the case locus codes for trait X

        count_X=count_X+1
        FORALL(j=1:tot_ind) Genot_data(j)=des_Genot(1,CandperPop+j,i,1)
        FORALL(j=1:tot_ind) Copy_data(j)=REAL(des_alcopies(1,CandperPop+j,i),dp)
        CALL locus_var_and_mean(i,tot_ind,Copy_data,Genot_data,data_1,data_2,rvar1,rvar2)
        FORALL(j=1:tot_ind) AddVal(i,j,1)=data_1(j) !Additive genic effect of locus i
        VgenX_by_LocX(count_X)=rvar1                !Additive genic variance of locus i
        FORALL(j=1:tot_ind) DomDev(i,j,1)=data_2(j)
        VdomX_by_LocX(count_X)=rvar2                !Genic dominance variance for locus i

        !Calculate genic sum of all individuals for loci i, trait X
        Genot_xx(count_X)=SUM(des_Genot(1,(CandperPop+1):(CandperPop+CandperBase),i,1))
        Addit_X = Addit_X + gene_effect(i,1)*(2*allele_freqbase(time,i)-1.0_dp)
        Domin_X = Domin_X + gene_effect(i,2)*Het_base(time,i)

      ELSE IF(gene_type(i)==2)THEN      !In the case of pleiotropic locus

        count_XY=count_XY+1
        FORALL(j=1:tot_ind) Genot_data(j)=des_Genot(1,CandperPop+j,i,1)
        FORALL(j=1:tot_ind) Copy_data(j)=REAL(des_alcopies(1,CandperPop+j,i),dp)
        CALL locus_var_and_mean(i,tot_ind,Copy_data,Genot_data,data_1,data_2,rvar1,rvar2)
        FORALL(j=1:tot_ind) AddVal(i,j,1)=data_1(j) !Additive genic effect of locus i
        VgenX_by_LocXY(count_XY)=rvar1   !Additive genic variance of locus i
        FORALL(j=1:tot_ind) DomDev(i,j,1)=data_2(j)
        VdomX_by_LocXY(count_XY)=rvar2   !and calculate genic dominance variance for locus i

        !Start calculate parameters for locus i, trait Y, accessing offspring genome
        FORALL(j=1:tot_ind) Genot_data(j)=des_Genot(1,CandperPop+j,i,2)
        CALL locus_var_and_mean(i,tot_ind,Copy_data,Genot_data,data_1,data_2,rvar1,rvar2)
        FORALL(j=1:tot_ind) AddVal(i,j,2)=data_1(j) !Additive genic effect of locus i
        VgenY_by_LocXY(count_XY)=rvar1   !Additive genic variance of locus i
        FORALL(j=1:tot_ind) DomDev(i,j,2)=data_2(j)
        VdomY_by_LocXY(count_XY)=rvar2   !and calculate genic dominance variance for locus i

        !Calculate genic sums of all individuals for loci i, trait X and Y
        Genot_xy(count_XY)=SUM(des_Genot(1,(CandperPop+1):(CandperPop+CandperBase),i,1))
        Genot_yx(count_XY)=SUM(des_Genot(1,(CandperPop+1):(CandperPop+CandperBase),i,2))
        Addit_X = Addit_X + gene_effect(i,1)*(2*allele_freqbase(time,i)-1.0_dp)
        Addit_Y = Addit_Y + gene_effect(i,3)*(2*allele_freqbase(time,i)-1.0_dp)
        Domin_X = Domin_X + gene_effect(i,2)*Het_base(time,i)
        Domin_Y = Domin_Y + gene_effect(i,4)*Het_base(time,i)

      ELSE IF(gene_type(i)==3)THEN  !In the case locus codes for trait Y

        count_Y=count_Y+1
        FORALL(j=1:tot_ind) Genot_data(j)=des_Genot(1,CandperPop+j,i,2)
        FORALL(j=1:tot_ind) Copy_data(j)=REAL(des_alcopies(1,CandperPop+j,i),dp)
        CALL locus_var_and_mean(i,tot_ind,Copy_data,Genot_data,data_1,data_2,rvar1,rvar2)
        FORALL(j=1:tot_ind) AddVal(i,j,2)=data_1(j) !Additive genic effect of locus i
        VgenY_by_LocY(count_Y)=rvar1     !Additive genic variance of locus i
        FORALL(j=1:tot_ind) DomDev(i,j,2)=data_2(j)
        VdomY_by_LocY(count_Y)=rvar2     !and calculate genic dominance variance for locus i

        !Calculate genic sum of all individuals for loci i, trait Y
        Genot_yy(count_Y)=SUM(des_Genot(1,(CandperPop+1):(CandperPop+CandperBase),i,2))
        Addit_Y = Addit_Y + gene_effect(i,3)*(2*allele_freqbase(time,i)-1.0_dp)
        Domin_Y = Domin_Y + gene_effect(i,4)*Het_base(time,i)

      END IF
    END DO

  ! Formation of breeding values (additive and genotypic)

    counter=0
    DO i=init,jlast
      IF(ped(i)%pop==2)THEN
        counter=counter+1
        j=ped(i)%rank           !Access rank
        ped(i)%AddVal_X=SUM(AddVal(:,counter,1))
        ped(i)%AddVal_Y=SUM(AddVal(:,counter,2))
        ped(i)%DomDev_X=SUM(DomDev(:,counter,1)) !Sum dominance genetic value for the individual
        ped(i)%DomDev_Y=SUM(DomDev(:,counter,2))
        ped(i)%GenotVal_X=SUM(des_Genot(1,j,:,1))
        ped(i)%GenotVal_Y=SUM(des_Genot(1,j,:,2))
      END IF
    END DO

    DEALLOCATE(AddVal,Genot_data,Copy_data)

!   Genic variances before covariance due to linkage

    VaGenicBase_X(time)=SUM(VgenX_by_LocX,MASK=VgenX_by_LocX.NE.0.0_dp)+&
      & SUM(VgenX_by_LocXY,MASK=VgenX_by_LocXY.NE.0.0_dp) ! Va_genic_X
    VaGenicBase_Y(time)=SUM(VgenY_by_LocY,MASK=VgenY_by_LocY.NE.0.0_dp)+&
      & SUM(VgenY_by_LocXY,MASK=VgenY_by_LocXY.NE.0.0_dp) ! Va_genic_Y
    VdGenicBase_X(time)=SUM(VdomX_by_LocX,MASK=VdomX_by_LocX.NE.0.0_dp)+&
      & SUM(VdomX_by_LocXY,MASK=VdomX_by_LocXY.NE.0.0_dp) ! Va_genic_X
    VdGenicBase_Y(time)=SUM(VdomY_by_LocY,MASK=VdomY_by_LocY.NE.0.0_dp)+&
      & SUM(VdomY_by_LocXY,MASK=VdomY_by_LocXY.NE.0.0_dp) ! Va_genic_Y

    DEALLOCATE(VgenX_by_LocX,VgenY_by_LocY)
    DEALLOCATE(VgenX_by_LocXY,VgenY_by_LocXY)
    DEALLOCATE(VdomX_by_LocX,VdomY_by_LocY)
    DEALLOCATE(VdomX_by_LocXY,VdomY_by_LocXY)

!   Additive genetic variances and X-Y covariance (including covariance due to LD)
    counter=0
    DO i=init,jlast
      IF(ped(i)%pop==2)THEN
        counter=counter+1
        data_1(counter)=ped(i)%AddVal_X
        data_2(counter)=ped(i)%AddVal_Y
      END IF
    END DO
    VaddBase_X(time)=real_var(data_1)
!    MAdditBase_X(time)=real_mean(data_1)
    VaddBase_Y(time)=real_var(data_2)
!    MAdditBase_Y(time)=real_mean(data_2)
    CovAddBase_XY(time)=real_cov(data_1,data_2)
    counter=0

!   For each base individual, access individual dominance genetic effects
!    DO i=init,jlast
!      IF(ped(i)%pop==2)THEN
!        counter=counter+1
!        data_1(counter)=ped(i)%DomDev_X
!        data_2(counter)=ped(i)%DomDev_Y
!      END IF
!    END DO
  !  Variances of individidal dominance genetic effects are the dominantic genetic
  !  variance (including LD)
 !   VdomBase_X(time+1)=real_var(data_1)
 !   MDominBase_X(time+1)=real_mean(data_1)
 !   VdomBase_Y(time+1)=real_var(data_2)
 !   MDominBase_Y(time+1)=real_mean(data_2)

!   Genotypic means and variances (including covariance due to LD)
    DO i=init,jlast
      IF(ped(i)%pop==2)THEN
        counter=counter+1
        data_1(counter)=ped(i)%GenotVal_X
        data_2(counter)=ped(i)%GenotVal_Y
     END IF
    END DO
    VGenotBase_X(time)=real_var(data_1)
    MGenotBase_X(time)=real_mean(data_1)
    IF(n_traits==2)THEN
      VGenotBase_Y(time)=real_var(data_2)
      MGenotBase_Y(time)=real_mean(data_2)
!      CovGenotBase_XY(time+1)=real_cov(data_1,data_2)
    END IF

    !Calculates the genic mean for all loci and all founders in base population
    IF(nloci_X>0)  MGenotBase_xx(time)=SUM(Genot_xx)/tot_ind
    IF(nloci_Y>0)  MGenotBase_yy(time)=SUM(Genot_yy)/tot_ind
    IF(count_XY>0) MGenotBase_xy(time)=SUM(Genot_xy)/tot_ind
    IF(count_XY>0) MGenotBase_yx(time)=SUM(Genot_yx)/tot_ind

  !   And additive and dominantic means in base population
    MAdditBase_X(time)=Addit_X
    MAdditBase_Y(time)=Addit_Y
    MDominBase_X(time)=Domin_X
    MDominBase_Y(time)=Domin_Y

    DEALLOCATE(data_1,data_2)
    DEALLOCATE(Genot_xx,Genot_yy,Genot_xy,Genot_yx)

  ELSE  !If still at the first generation, inherit parameters from the nucleus

    VaGenicBase_X(time)=VaGenic_X(1,time+1)
    VaGenicBase_Y(time)=VaGenic_Y(1,time+1)
    VdGenicBase_X(time)=VdGenic_X(1,time+1)
    VdGenicBase_Y(time)=VdGenic_Y(1,time+1)

    VaddBase_X(time)=Vadd_X(1,time+1)
    VaddBase_Y(time)=Vadd_Y(1,time+1)
    CovAddBase_XY(time)=CovAdd_XY(1,time+1)

    VGenotBase_X(time)=VGenot_X(1,time+1)
    MGenotBase_X(time)=MGenot_X(1,time+1)
    VGenotBase_Y(time)=VGenot_Y(1,time+1)
    MGenotBase_Y(time)=MGenot_Y(1,time+1)

    MGenotBase_xx(time)=MGenot_xx(1,time+1)
    MGenotBase_yy(time)=MGenot_yy(1,time+1)
    MGenotBase_xy(time)=MGenot_xy(1,time+1)
    MGenotBase_yx(time)=MGenot_yx(1,time+1)

    MAdditBase_X(time)=MAddit_X(1,time+1)
    MAdditBase_Y(time)=MAddit_Y(1,time+1)
    MDominBase_X(time)=MDomin_X(1,time+1)
    MDominBase_Y(time)=MDomin_Y(1,time+1)

  END IF  !time>1

!  IF(time<1)THEN !If time progression hasn't started   !DISABLED FOUNDER PART

!    DO i=1,nloci_sel
!      IF(gene_type(i)==1)THEN    !In the case locus codes for trait X

!        count_X=count_X+1
!        FORALL(j=1:tot_ind) Genot_data(j)=par_Genot(1,tot_founder+j,i,1)
!        FORALL(j=1:tot_ind) Copy_data(j)=REAL(par_alcopies(1,tot_founder+j,i),dp)
!        CALL locus_var_and_mean(i,tot_ind,Copy_data,Genot_data,data_1,data_2,rvar1,rvar2)
!        FORALL(j=1:tot_ind) AddVal(i,j,1)=data_1(j) !Additive genic effect of locus i
!        VgenX_by_LocX(count_X)=rvar1                !Additive genic variance of locus i
!        FORALL(j=1:tot_ind) DomDev(i,j,1)=data_2(j)
!        VdomX_by_LocX(count_X)=rvar2                !Genic dominance variance for locus i

        !Calculate genic sum of all individuals for loci i, trait X
!        FORALL(j=tot_founder+1:tot_founder+base_founder) Genot_xx(count_X) = Genot_xx(count_X) + par_Genot(j,i,1)
!        Genot_xx(count_X)=SUM(par_Genot(1,(tot_founder+1):(tot_founder+base_founder),i,1))

!      ELSE IF(gene_type(i)==2)THEN      !In the case of pleiotropic locus

!        count_XY=count_XY+1
!        FORALL(j=1:tot_ind) Genot_data(j)=par_Genot(1,tot_founder+j,i,1)
!        FORALL(j=1:tot_ind) Copy_data(j)=REAL(par_alcopies(1,tot_founder+j,i),dp)
!        CALL locus_var_and_mean(i,tot_ind,Copy_data,Genot_data,data_1,data_2,rvar1,rvar2)
!        FORALL(j=1:tot_ind) AddVal(i,j,1)=data_1(j) !Additive genic effect of locus i
!        VgenX_by_LocXY(count_XY)=rvar1   !Additive genic variance of locus i
!        FORALL(j=1:tot_ind) DomDev(i,j,1)=data_2(j)
!        VdomX_by_LocXY(count_XY)=rvar2   !and calculate genic dominance variance for locus i

!        FORALL(j=1:tot_ind) Genot_data(j)=par_Genot(1,tot_founder+j,i,2)
!        CALL locus_var_and_mean(i,tot_ind,Copy_data,Genot_data,data_1,data_2,rvar1,rvar2)
!        FORALL(j=1:tot_ind) AddVal(i,j,2)=data_1(j) !Additive genic effect of locus i
!        VgenY_by_LocXY(count_XY)=rvar1   !Additive genic variance of locus i
!        FORALL(j=1:tot_ind) DomDev(i,j,2)=data_2(j)
!        VdomY_by_LocXY(count_XY)=rvar2   !and calculate genic dominance variance for locus i

        !Calculate genic sums of all individuals for loci i, trait X and Y
!        Genot_xy(count_XY)=SUM(par_Genot(1,(tot_founder+1):(tot_founder+base_founder),i,1))
!        Genot_yx(count_XY)=SUM(par_Genot(1,(tot_founder+1):(tot_founder+base_founder),i,2))

 !     ELSE IF(gene_type(i)==3)THEN  !In the case locus codes for trait Y

 !       count_Y=count_Y+1
 !       FORALL(j=1:tot_ind) Genot_data(j)=par_Genot(1,tot_founder+j,i,2)
 !       FORALL(j=1:tot_ind) Copy_data(j)=REAL(par_alcopies(1,tot_founder+j,i),dp)
 !       CALL locus_var_and_mean(i,tot_ind,Copy_data,Genot_data,data_1,data_2,rvar1,rvar2)
 !       FORALL(j=1:tot_ind) AddVal(i,j,2)=data_1(j) !Additive genic effect of locus i
 !       VgenY_by_LocY(count_Y)=rvar1     !Additive genic variance of locus i
 !       FORALL(j=1:tot_ind) DomDev(i,j,2)=data_2(j)
 !       VdomY_by_LocY(count_Y)=rvar2     !and calculate genic dominance variance for locus i

        !Calculate genic sum of all individuals for loci i, trait Y
 !       Genot_yy(count_Y)=SUM(par_Genot(1,(tot_founder+1):(tot_founder+base_founder),i,2))

 !     END IF
!    END DO

  ! Formation of breeding values (additive and genotypic)

!    counter=0
!    DO i=init,jlast
!      IF(ped(i)%pop==2)THEN     !If belonging to the base population
!        counter=counter+1
!        j=ped(i)%rank           !Access rank
!        ped(i)%AddVal_X=SUM(AddVal(:,counter,1))
!        ped(i)%AddVal_Y=SUM(AddVal(:,counter,2))
!        ped(i)%DomDev_X=SUM(DomDev(:,counter,1)) !Sum dominance genetic value for the individual
!        ped(i)%DomDev_Y=SUM(DomDev(:,counter,2))
!        ped(i)%GenotVal_X=SUM(par_Genot(1,j,:,1))
!        ped(i)%GenotVal_Y=SUM(par_Genot(1,j,:,2))
!        ped(i)%ptype_X=ped(i)%GenotVal_X  !Set phenotypic and index value equal to genotypic value
!        ped(i)%ptype_Y=ped(i)%GenotVal_Y
!        ped(i)%index_X=ped(i)%GenotVal_X
!        ped(i)%index_Y=ped(i)%GenotVal_Y
!      END IF
!    END DO
!==================================
  END SUBROUTINE base_var_and_means
!==================================
!==================================
  SUBROUTINE prod_var_and_means
!==================================
! Updated 01/03/13 by HRH to accomodate extreme sublining and inbreeding
  IMPLICIT NONE
  INTEGER :: i,j,k,tot_ind,init
  INTEGER :: count_X,count_Y,count_XY
  REAL(KIND=dp) :: rvar1,rvar2
  REAL(KIND=dp) :: Addit_X,Addit_Y,Domin_X,Domin_Y
  REAL(KIND=dp), ALLOCATABLE, DIMENSION(:) :: Genot_data,Copy_data,data_1,data_2
  REAL(KIND=dp), ALLOCATABLE, DIMENSION(:) :: Genot_xx,Genot_yy,Genot_xy,Genot_yx
  REAL(KIND=dp), ALLOCATABLE, DIMENSION(:) :: VgenX_by_LocX,VgenY_by_LocY
  REAL(KIND=dp), ALLOCATABLE, DIMENSION(:) :: VgenX_by_LocXY,VgenY_by_LocXY
  REAL(KIND=dp), ALLOCATABLE, DIMENSION(:) :: VdomX_by_LocX,VdomY_by_LocY
  REAL(KIND=dp), ALLOCATABLE, DIMENSION(:) :: VdomX_by_LocXY,VdomY_by_LocXY
  REAL(KIND=dp), ALLOCATABLE, DIMENSION(:,:,:) :: AddVal,DomDev

! Resetting and allocation of local variables
  tot_ind=CandperProd
  init=jini_prod(time)

  ALLOCATE(Genot_data(tot_ind),Copy_data(tot_ind),data_1(tot_ind),data_2(tot_ind))
  ALLOCATE(Genot_xx(nloci_X),Genot_yy(nloci_Y))
  ALLOCATE(Genot_xy(nloci_XY),Genot_yx(nloci_XY))
  ALLOCATE(AddVal(nloci_sel,tot_ind,2))
  ALLOCATE(DomDev(nloci_sel,tot_ind,2))
  ALLOCATE(VgenX_by_LocX(nloci_X))
  ALLOCATE(VdomX_by_LocX(nloci_X))
  ALLOCATE(VgenX_by_LocXY(nloci_XY))
  ALLOCATE(VdomX_by_LocXY(nloci_XY))
  ALLOCATE(VgenY_by_LocXY(nloci_XY))
  ALLOCATE(VdomY_by_LocXY(nloci_XY))
  ALLOCATE(VgenY_by_LocY(nloci_Y))
  ALLOCATE(VdomY_by_LocY(nloci_Y))

  FORALL(i=1:tot_ind) Genot_data(i)=0.0_dp
  FORALL(i=1:tot_ind) Copy_data(i)=0.0_dp
  FORALL(i=1:tot_ind) data_1(i)=0.0_dp
  FORALL(i=1:tot_ind) data_2(i)=0.0_dp
  FORALL(i=1:nloci_X) Genot_xx(i)=0.0_dp    !Genotypic X-sums for X-loci
  FORALL(i=1:nloci_Y) Genot_yy(i)=0.0_dp    !Genotypic Y-sums for Y-loci
  FORALL(i=1:nloci_XY) Genot_xy(i)=0.0_dp   !Genotypic X-sums for pleiotropic loci
  FORALL(i=1:nloci_XY) Genot_yx(i)=0.0_dp   !Genotypic Y-sums for pleiotropic loci
  FORALL(i=1:nloci_X) VgenX_by_LocX(i)=0.0_dp
  FORALL(i=1:nloci_X) VdomX_by_LocX(i)=0.0_dp   !Dominance genic X-variance, each X-locus
  FORALL(i=1:nloci_XY) VgenX_by_LocXY(i)=0.0_dp
  FORALL(i=1:nloci_XY) VdomX_by_LocXY(i)=0.0_dp !Dominance genic X-variance, each pleiotropic locus
  FORALL(i=1:nloci_XY) VgenY_by_LocXY(i)=0.0_dp
  FORALL(i=1:nloci_XY) VdomY_by_LocXY(i)=0.0_dp !Dominance genic Y-variance, each pleiotropic locus
  FORALL(i=1:nloci_Y) VgenY_by_LocY(i)=0.0_dp
  FORALL(i=1:nloci_Y) VdomY_by_LocY(i)=0.0_dp   !Dominance genic Y-variance, each Y-locus
  FORALL(i=1:nloci_sel,j=1:tot_ind,k=1:2) AddVal(i,j,k)=0.0_dp
  FORALL(i=1:nloci_sel,j=1:tot_ind,k=1:2) DomDev(i,j,k)=0.0_dp !Dominance genic effects, each locus

! Calculation of single locus additive genic variances

    count_X=0
    count_Y=0
    count_XY=0
    Addit_X=0.0_dp
    Addit_Y=0.0_dp
    Domin_X=0.0_dp
    Domin_Y=0.0_dp

    DO i=1,nloci_sel
      IF(gene_type(i)==1)THEN    !In the case locus codes for trait X

        count_X=count_X+1
        FORALL(j=1:tot_ind) Genot_data(j)=prod_Genot(j,i,1)
        FORALL(j=1:tot_ind) Copy_data(j)=REAL(prod_alcopies(j,i),dp)
        CALL locus_var_and_mean(i,tot_ind,Copy_data,Genot_data,data_1,data_2,rvar1,rvar2)
        FORALL(j=1:tot_ind) AddVal(i,j,1)=data_1(j) !Additive genic effect of locus i
        VgenX_by_LocX(count_X)=rvar1                !Additive genic variance of locus i
        FORALL(j=1:tot_ind) DomDev(i,j,1)=data_2(j)
        VdomX_by_LocX(count_X)=rvar2                !Genic dominance variance for locus i

        !Calculate genic sum of all individuals for loci i, trait X
        Genot_xx(count_X)=SUM(prod_Genot(:,i,1))
        Addit_X = Addit_X + gene_effect(i,1)*(2*allele_freqprod(time,i)-1.0_dp)
        Domin_X = Domin_X + gene_effect(i,2)*Het_prod(time,i)

      ELSE IF(gene_type(i)==2)THEN      !In the case of pleiotropic locus

        count_XY=count_XY+1
        FORALL(j=1:tot_ind) Genot_data(j)=prod_Genot(j,i,1)
        FORALL(j=1:tot_ind) Copy_data(j)=REAL(prod_alcopies(j,i),dp)
        CALL locus_var_and_mean(i,tot_ind,Copy_data,Genot_data,data_1,data_2,rvar1,rvar2)
        FORALL(j=1:tot_ind) AddVal(i,j,1)=data_1(j) !Additive genic effect of locus i
        VgenX_by_LocXY(count_XY)=rvar1   !Additive genic variance of locus i
        FORALL(j=1:tot_ind) DomDev(i,j,1)=data_2(j)
        VdomX_by_LocXY(count_XY)=rvar2   !and calculate genic dominance variance for locus i

        FORALL(j=1:tot_ind) Genot_data(j)=prod_Genot(j,i,2)
        CALL locus_var_and_mean(i,tot_ind,Copy_data,Genot_data,data_1,data_2,rvar1,rvar2)
        FORALL(j=1:tot_ind) AddVal(i,j,2)=data_1(j) !Additive genic effect of locus i
        VgenY_by_LocXY(count_XY)=rvar1   !Additive genic variance of locus i
        FORALL(j=1:tot_ind) DomDev(i,j,2)=data_2(j)
        VdomY_by_LocXY(count_XY)=rvar2   !and calculate genic dominance variance for locus i

        !Calculate genic sums of all individuals for loci i, trait X and Y
        Genot_xy(count_XY)=SUM(prod_Genot(:,i,1))
        Genot_yx(count_XY)=SUM(prod_Genot(:,i,2))
        Addit_X = Addit_X + gene_effect(i,1)*(2*allele_freqprod(time,i)-1.0_dp)
        Addit_Y = Addit_Y + gene_effect(i,3)*(2*allele_freqprod(time,i)-1.0_dp)
        Domin_X = Domin_X + gene_effect(i,2)*Het_prod(time,i)
        Domin_Y = Domin_Y + gene_effect(i,4)*Het_prod(time,i)

      ELSE IF(gene_type(i)==3)THEN  !In the case locus codes for trait Y

        count_Y=count_Y+1
        FORALL(j=1:tot_ind) Genot_data(j)=prod_Genot(j,i,2)
        FORALL(j=1:tot_ind) Copy_data(j)=REAL(prod_alcopies(j,i),dp)
        CALL locus_var_and_mean(i,tot_ind,Copy_data,Genot_data,data_1,data_2,rvar1,rvar2)
        FORALL(j=1:tot_ind) AddVal(i,j,2)=data_1(j) !Additive genic effect of locus i
        VgenY_by_LocY(count_Y)=rvar1     !Additive genic variance of locus i
        FORALL(j=1:tot_ind) DomDev(i,j,2)=data_2(j)
        VdomY_by_LocY(count_Y)=rvar2     !and calculate genic dominance variance for locus i

        !Calculate genic sum of all individuals for loci i, trait Y
        Genot_yy(count_Y)=SUM(prod_Genot(:,i,2))
        Addit_Y = Addit_Y + gene_effect(i,3)*(2*allele_freqprod(time,i)-1.0_dp)
        Domin_Y = Domin_Y + gene_effect(i,4)*Het_prod(time,i)

      END IF
    END DO

!   Formation of breeding values (additive and genotypic)

    counter=0
    DO i=init,jlast_prod
      counter=counter+1
      prod(i)%AddVal_X=SUM(AddVal(:,counter,1))
      prod(i)%AddVal_Y=SUM(AddVal(:,counter,2))
      prod(i)%GenotVal_X=SUM(prod_Genot(counter,:,1))
      prod(i)%GenotVal_Y=SUM(prod_Genot(counter,:,2))
    END DO

  DEALLOCATE(AddVal,Genot_data,Copy_data)

! Genic variances before covariance due to linkage

  VaGenicProd_X(time)=SUM(VgenX_by_LocX,MASK=VgenX_by_LocX.NE.0.0_dp)+&
    & SUM(VgenX_by_LocXY,MASK=VgenX_by_LocXY.NE.0.0_dp) ! Va_genic_X
  VaGenicProd_Y(time)=SUM(VgenY_by_LocY,MASK=VgenY_by_LocY.NE.0.0_dp)+&
    & SUM(VgenY_by_LocXY,MASK=VgenY_by_LocXY.NE.0.0_dp) ! Va_genic_Y
  VdGenicProd_X(time)=SUM(VdomX_by_LocX,MASK=VdomX_by_LocX.NE.0.0_dp)+&
    & SUM(VdomX_by_LocXY,MASK=VdomX_by_LocXY.NE.0.0_dp) ! Vd_genic_X
  VdGenicProd_Y(time)=SUM(VdomY_by_LocY,MASK=VdomY_by_LocY.NE.0.0_dp)+&
    & SUM(VdomY_by_LocXY,MASK=VdomY_by_LocXY.NE.0.0_dp) ! Vd_genic_Y

! And additive and dominantic means
  MAdditProd_X(time)=Addit_X
  MAdditProd_Y(time)=Addit_Y
  MDominProd_X(time)=Domin_X
  MDominProd_Y(time)=Domin_Y

  DEALLOCATE(VgenX_by_LocX,VgenY_by_LocY)
  DEALLOCATE(VgenX_by_LocXY,VgenY_by_LocXY)
  DEALLOCATE(VdomX_by_LocX,VdomY_by_LocY)
  DEALLOCATE(VdomX_by_LocXY,VdomY_by_LocXY)

! Additive genetic variances and X-Y covariance (including covariance due to LD)
  counter=0
  DO i=init,jlast_prod
    counter=counter+1
    data_1(counter)=prod(i)%AddVal_X
    data_2(counter)=prod(i)%AddVal_Y
  END DO
  VaddProd_X(time)=real_var(data_1)
!  MAdditProd_X(time)=real_mean(data_1)
  VaddProd_Y(time)=real_var(data_2)
!  MAdditProd_Y(time)=real_mean(data_2)
  CovAddProd_XY(time)=real_cov(data_1,data_2)
  counter=0

! For each production individual, access individual dominance genetic effects
!  DO i=1,tot_ind
!    data_1(i)=SUM(DomDev(:,i,1))
!    data_2(i)=SUM(DomDev(:,i,2))
!  END DO
  !Variances of individidal dominance genetic effects are the dominantic genetic
  !variance (including LD)
!  VdomProd_X(time)=real_var(data_1)
!  MDominProd_X(time)=real_mean(data_1)
!  VdomProd_Y(time)=real_var(data_2)
!  MDominProd_Y(time)=real_mean(data_2)

! Genotypic means and variances (including covariance due to LD)
  DO i=init,jlast_prod
    counter=counter+1
    data_1(counter)=prod(i)%GenotVal_X
    data_2(counter)=prod(i)%GenotVal_Y
  END DO
  VGenotProd_X(time)=real_var(data_1)
  MGenotProd_X(time)=real_mean(data_1)
  IF(n_traits==2)THEN
    VGenotProd_Y(time)=real_var(data_2)
    MGenotProd_Y(time)=real_mean(data_2)
  END IF

  !Calculates the genic mean for all loci and all founders in population m
  IF(nloci_X>0)  MGenotProd_xx(time)=SUM(Genot_xx)/tot_ind
  IF(nloci_Y>0)  MGenotProd_yy(time)=SUM(Genot_yy)/tot_ind
  IF(count_XY>0) MGenotProd_xy(time)=SUM(Genot_xy)/tot_ind
  IF(count_XY>0) MGenotProd_yx(time)=SUM(Genot_yx)/tot_ind

  DEALLOCATE(data_1,data_2)
  DEALLOCATE(DomDev)
  DEALLOCATE(Genot_xx,Genot_yy,Genot_xy,Genot_yx)

!==================================
  END SUBROUTINE prod_var_and_means
!==================================
!==================================
  SUBROUTINE sib_index
! This subroutine creates the Smith & Hazel indices for each trait by weighting
! together the average values for halfsib, fullsib families and
! individual value within family
! Updated by HRH 08/03/13 to accomodate nucleus breeding
! OBSERVE that nucleus and base breeding values are calculated separately as if
! they belonged to different series which to some extent may be suboptimal
!==================================

  IMPLICIT NONE
  INTEGER :: i,j,k,isire,idam
  REAL(KIND=dp) :: fs_dev,hs_mean,hs_count

  !Local weight mirrors for the bsib_X and bsib_Y weight arrays
  REAL(KIND=dp) :: bself_X, bself_Y, bfs_X, bfs_Y, bhs_X, bhs_Y
  !Structural weights depending on pedigree control for halfsibship by sire and
  !by dam and for fullsibship, respecitively
  REAL(KIND=dp) :: sirewt,damwt,fswt
  !Weighted indexes for within family (index1), fullsib family (index2) and
  !halfsib family (index3).
  REAL(KIND=dp) :: index1,index2,index3

  INTEGER, ALLOCATABLE, DIMENSION(:) :: hs_countbysire,hs_countbydam,countbypar
  INTEGER, ALLOCATABLE, DIMENSION(:,:) :: fs_count
  REAL(KIND=dp), ALLOCATABLE, DIMENSION(:) :: EBV_X,EBV_Y
  REAL(KIND=dp), ALLOCATABLE, DIMENSION(:) :: hs_bysireX,hs_bydamX
  REAL(KIND=dp), ALLOCATABLE, DIMENSION(:) :: hs_bysireY,hs_bydamY
  REAL(KIND=dp), ALLOCATABLE, DIMENSION(:) :: hs_byparX,hs_byparY
  REAL(KIND=dp), ALLOCATABLE, DIMENSION(:,:) :: fs_sumX,fs_sumY
  REAL(KIND=dp), ALLOCATABLE, DIMENSION(:,:) :: fs_meanX,fs_meanY

  !Memory allocation of local variables
  ALLOCATE(hs_countbysire(CandperPop+CandperBase),hs_countbydam(CandperPop+CandperBase))
  ALLOCATE(countbypar(CandperPop+CandperBase))
  ALLOCATE(fs_sumX(CandperPop+CandperBase,CandperPop+CandperBase))
  ALLOCATE(fs_sumY(CandperPop+CandperBase,CandperPop+CandperBase))
  ALLOCATE(fs_meanX(CandperPop+CandperBase,CandperPop+CandperBase))
  ALLOCATE(fs_meanY(CandperPop+CandperBase,CandperPop+CandperBase))
  ALLOCATE(fs_count(CandperPop+CandperBase,CandperPop+CandperBase))
  ALLOCATE(hs_bysireX(CandperPop+CandperBase))
  ALLOCATE(hs_bysireY(CandperPop+CandperBase))
  ALLOCATE(hs_bydamX(CandperPop+CandperBase))
  ALLOCATE(hs_bydamY(CandperPop+CandperBase))
  ALLOCATE(hs_byparX(CandperPop+CandperBase),hs_byparY(CandperPop+CandperBase))
  IF(time>1)THEN
    ALLOCATE(EBV_X(CandperPop),EBV_Y(CandperPop))
    FORALL(i=1:CandperPop) EBV_X(i)=0.0_dp
    FORALL(i=1:CandperPop) EBV_Y(i)=0.0_dp
  ELSE
    ALLOCATE(EBV_X(CandperPop+CandperBase),EBV_Y(CandperPop+CandperBase))
    FORALL(i=1:CandperPop+CandperBase) EBV_X(i)=0.0_dp
    FORALL(i=1:CandperPop+CandperBase) EBV_Y(i)=0.0_dp
  END IF

  !First, set structural dam, sire and fullsibship weigths dependent on the
  !chosen pedigree control
  SELECT CASE (mating_sys)
  CASE(0)
    damwt = 1.0_dp
    sirewt = 1.0_dp
    fswt = 1.0_dp
  CASE(1)
    damwt = 1.0_dp
    sirewt = 0.0_dp
    fswt = 0.0_dp
  CASE(2)
    damwt = 0.0_dp
    sirewt = 0.0_dp
    fswt = 0.0_dp
  CASE(3)
    damwt = 1.0_dp
    sirewt = 1.0_dp
    fswt = 1.0_dp
  END SELECT

  DO k=1,num_pops
    !For each new population evaluated the local variables are initially set to 0
    FORALL(i=1:CandperPop+CandperBase) hs_bysireX(i)=0.0_dp
    FORALL(i=1:CandperPop+CandperBase) hs_bydamX(i)=0.0_dp
    FORALL(i=1:CandperPop+CandperBase) hs_bysireY(i)=0.0_dp
    FORALL(i=1:CandperPop+CandperBase) hs_bydamY(i)=0.0_dp
    FORALL(i=1:CandperPop+CandperBase) hs_byparX(i)=0.0_dp
    FORALL(i=1:CandperPop+CandperBase) hs_byparY(i)=0.0_dp
    FORALL(i=1:CandperPop+CandperBase) hs_countbysire(i)=0
    FORALL(i=1:CandperPop+CandperBase) hs_countbydam(i)=0
    FORALL(i=1:CandperPop+CandperBase) countbypar(i)=0
    FORALL(i=1:CandperPop+CandperBase,j=1:CandperPop+CandperBase) fs_meanX(i,j)=0.0_dp
    FORALL(i=1:CandperPop+CandperBase,j=1:CandperPop+CandperBase) fs_meanY(i,j)=0.0_dp
    FORALL(i=1:CandperPop+CandperBase,j=1:CandperPop+CandperBase) fs_sumX(i,j)=0.0_dp
    FORALL(i=1:CandperPop+CandperBase,j=1:CandperPop+CandperBase) fs_sumY(i,j)=0.0_dp
    FORALL(i=1:CandperPop+CandperBase,j=1:CandperPop+CandperBase) fs_count(i,j)=0

    IF(mating_sys/=2)THEN  !If there is some sort of pedigree control (OP or CC)

      !First, phenotypic sums (fs_sumX & fs_sumY) and the total number of
      !individuals (fs_count) are calculated for each fullsib family from
      !all individuals that are members of population k
      DO i=jini(time),jlast
        IF(ped(i)%pop==k)THEN
          isire=ped(ped(i)%dad)%rank
          idam=ped(ped(i)%mum)%rank
          fs_sumX(isire,idam)=fs_sumX(isire,idam)+ped(i)%ptype_X
          fs_sumY(isire,idam)=fs_sumY(isire,idam)+ped(i)%ptype_Y
          fs_count(isire,idam)=fs_count(isire,idam)+1
        END IF
      END DO

      !Numbers of offspring for each dam are summed
      FORALL(i=1:CandperPop+CandperBase) hs_countbydam(i)=SUM(fs_count(:,i))
      !Phenotypic half-sib family means by dam are summed
      !using the phenotypic full-sib family sums
      DO i=1,(CandperPop+CandperBase)
        IF(hs_countbydam(i)>0)THEN
          hs_bydamX(i)=SUM(fs_sumX(:,i))/hs_countbydam(i)
          hs_bydamY(i)=SUM(fs_sumY(:,i))/hs_countbydam(i)
        END IF
      END DO

      IF((mating_sys<1).OR.(mating_sys==3))THEN   !If there is full pedigree control (CC)

        !Numbers of offspring for each sire are summed
        FORALL(i=1:(CandperPop+CandperBase)) hs_countbysire(i)=SUM(fs_count(i,:))
        !Phenotypic half-sib family means by sire are summed
        !using the phenotypic full-sib family sums
        DO i=1,(CandperPop+CandperBase)
          IF(hs_countbysire(i)>0)THEN
            hs_bysireX(i)=SUM(fs_sumX(i,:))/hs_countbysire(i)
            hs_bysireY(i)=SUM(fs_sumY(i,:))/hs_countbysire(i)
          END IF
        END DO

        !Phenotypic fullsib family means are calculated
        DO i=1,(CandperPop+CandperBase)
          DO j=1,(CandperPop+CandperBase)
            IF(fs_count(i,j)>0)THEN
              fs_meanX(i,j)=fs_sumX(i,j)/fs_count(i,j)
              fs_meanY(i,j)=fs_sumY(i,j)/fs_count(i,j)
            END IF
          END DO
        END DO

      END IF

      !Calculating phenotypic parental means
      DO i=1,(CandperPop+CandperBase)
        countbypar(i) = hs_countbysire(i) + hs_countbydam(i)
        IF(countbypar(i)>0)THEN
          hs_byparX(i)=(hs_countbysire(i)*hs_bysireX(i) + &
                      & hs_countbydam(i)*hs_bydamX(i)) / countbypar(i)
          hs_byparY(i)=(hs_countbysire(i)*hs_bysireY(i) + &
                      & hs_countbydam(i)*hs_bydamY(i)) / countbypar(i)
        END IF
      END DO

    END IF  !mating control

!   Index calculation for each trait and individual in population k

!   First, local index weight setting for each population
    bself_X = bsib_X(1,time,k)
    bself_Y = bsib_Y(1,time,k)
    bfs_X = bsib_X(2,time,k)
    bfs_Y = bsib_Y(2,time,k)
    bhs_X = bsib_X(3,time,k)
    bhs_Y = bsib_Y(3,time,k)
!   If strict within family selection is stated for any trait, reset family
!   weights to unity, ranking will be done in special subsubroutines
    IF((bsib_X(2,time,k)==-9).AND.(bsib_X(3,time,k)==-9).AND.&
    &(bsib_Y(2,time,k)==-9).AND.(bsib_Y(3,time,k)==-9))THEN
      bfs_X = 1.0_dp
      bhs_X = 1.0_dp
      bfs_Y = 1.0_dp
      bhs_Y = 1.0_dp
    END IF

    counter=0
    DO i=jini(time),jlast
      IF(ped(i)%pop==k)THEN
        counter=counter+1
        isire=ped(ped(i)%dad)%rank
        idam=ped(ped(i)%mum)%rank
        hs_mean = 0.0_dp

        !Weighted calculation of maternal and paternal counts
        hs_count = sirewt*countbypar(isire) + damwt*countbypar(idam)
        IF(hs_count==0) hs_count=1.0_dp !Ensure that division by 0 is impossible

        !Halfsib X-mean for each offspring using most complete information (GCA)
        hs_mean=(sirewt*countbypar(isire)*hs_byparX(isire)+damwt* &
               & countbypar(idam)*hs_byparX(idam))/hs_count

        !Fullsib X-deviation from halfsib mean for each offspring (SCA)
        fs_dev=fswt*(fs_meanX(isire,idam)-hs_mean)

!       Create X indices according to specified weights
        index3=bhs_X*hs_mean
        index2=bfs_X*fs_dev
        index1=bself_X*(ped(i)%ptype_X-fs_dev-hs_mean)
        ped(i)%index_X=index1+index2+index3
        EBV_X(counter)=ped(i)%index_X

!       Halfsib Y-mean for each offspring using most complete information (GCA)
        hs_mean=(sirewt*countbypar(isire)*hs_byparY(isire)+damwt* &
               & countbypar(idam)*hs_byparY(idam))/hs_count

        !Fullsib Y-deviation from halfsib mean for each offspring (SCA)
        fs_dev=fswt*(fs_meanY(isire,idam)-hs_mean)

!       Create Y indices according to specified weights
        index3=bhs_Y*hs_mean
        index2=bfs_Y*fs_dev
        index1=bself_Y*(ped(i)%ptype_Y-fs_dev-hs_mean)
        ped(i)%index_Y=index1+index2+index3
        EBV_Y(counter)=ped(i)%index_Y

      END IF
    END DO

!   Write population means and (co)variances of the resulting indices
!   to output variables
    MIndex_X(k,time+1)=real_mean(EBV_X)
    MIndex_Y(k,time+1)=real_mean(EBV_Y)
    VIndex_X(k,time+1)=real_var(EBV_X)
    VIndex_Y(k,time+1)=real_var(EBV_Y)
    CovIndex_XY(k,time+1)=real_cov(EBV_X,EBV_Y)

  END DO

! Memory deallocation of local variables
  DEALLOCATE(EBV_X,EBV_Y)

  IF((base_founder>0).AND.(time>1))THEN

    ALLOCATE(EBV_X(CandperBase),EBV_Y(CandperBase))

    !First, set structural dam, sire and fullsibship weigths dependent on the
    !chosen pedigree control
    SELECT CASE (mat_sys_base)
    CASE(0)
      damwt = 1.0_dp
      sirewt = 1.0_dp
      fswt = 1.0_dp
    CASE(1)
      damwt = 1.0_dp
      sirewt = 0.0_dp
      fswt = 0.0_dp
    CASE(2)
      damwt = 0.0_dp
      sirewt = 0.0_dp
      fswt = 0.0_dp
    END SELECT

    !For the base population, local variables are reset to 0
    FORALL(i=1:(CandperPop+CandperBase)) hs_bysireX(i)=0.0_dp
    FORALL(i=1:(CandperPop+CandperBase)) hs_bydamX(i)=0.0_dp
    FORALL(i=1:(CandperPop+CandperBase)) hs_bysireY(i)=0.0_dp
    FORALL(i=1:(CandperPop+CandperBase)) hs_bydamY(i)=0.0_dp
    FORALL(i=1:(CandperPop+CandperBase)) hs_byparX(i)=0.0_dp
    FORALL(i=1:(CandperPop+CandperBase)) hs_byparY(i)=0.0_dp
    FORALL(i=1:(CandperPop+CandperBase)) hs_countbysire(i)=0
    FORALL(i=1:(CandperPop+CandperBase)) hs_countbydam(i)=0
    FORALL(i=1:(CandperPop+CandperBase)) countbypar(i)=0
    FORALL(i=1:(CandperPop+CandperBase),j=1:(CandperPop+CandperBase)) fs_meanX(i,j)=0.0_dp
    FORALL(i=1:(CandperPop+CandperBase),j=1:(CandperPop+CandperBase)) fs_meanY(i,j)=0.0_dp
    FORALL(i=1:(CandperPop+CandperBase),j=1:(CandperPop+CandperBase)) fs_sumX(i,j)=0.0_dp
    FORALL(i=1:(CandperPop+CandperBase),j=1:(CandperPop+CandperBase)) fs_sumY(i,j)=0.0_dp
    FORALL(i=1:(CandperPop+CandperBase),j=1:(CandperPop+CandperBase)) fs_count(i,j)=0
    FORALL(i=1:CandperBase) EBV_X(i)=0.0_dp
    FORALL(i=1:CandperBase) EBV_Y(i)=0.0_dp

    IF(mat_sys_base/=2)THEN  !If there is some sort of pedigree control (OP or CC)

      !First, phenotypic sums (fs_sumX & fs_sumY) and the total number of
      !individuals (fs_count) are calculated for each fullsib family from
      !all individuals that are members of population k
      DO i=jini(time),jlast  !For all individuals belonging to base population do:
        IF(ped(i)%pop==2)THEN
          isire=ped(ped(i)%dad)%rank
          idam=ped(ped(i)%mum)%rank
          fs_sumX(isire,idam)=fs_sumX(isire,idam)+ped(i)%ptype_X
          fs_sumY(isire,idam)=fs_sumY(isire,idam)+ped(i)%ptype_Y
          fs_count(isire,idam)=fs_count(isire,idam)+1
        END IF
      END DO

      !Numbers of offspring for each dam are summed
      FORALL(i=1:(CandperPop+CandperBase)) hs_countbydam(i)=SUM(fs_count(:,i))
      !Phenotypic half-sib family means by dam are summed
      !using the phenotypic full-sib family sums
      DO i=1,(CandperPop+CandperBase)
        IF(hs_countbydam(i)>0)THEN
          hs_bydamX(i)=SUM(fs_sumX(:,i))/hs_countbydam(i)
          hs_bydamY(i)=SUM(fs_sumY(:,i))/hs_countbydam(i)
        END IF
      END DO

      IF((mat_sys_base<1).OR.(mat_sys_base>2))THEN   !If there is full pedigree control (CC)

        !Numbers of offspring for each sire are summed
        FORALL(i=1:(CandperPop+CandperBase)) hs_countbysire(i)=SUM(fs_count(i,:))
        !Phenotypic half-sib family means by sire are summed
        !using the phenotypic full-sib family sums
        DO i=1,(CandperPop+CandperBase)
          IF(hs_countbysire(i)>0)THEN
            hs_bysireX(i)=SUM(fs_sumX(i,:))/hs_countbysire(i)
            hs_bysireY(i)=SUM(fs_sumY(i,:))/hs_countbysire(i)
          END IF
        END DO

        !Phenotypic fullsib family means are calculated
        DO i=1,(CandperPop+CandperBase)
          DO j=1,(CandperPop+CandperBase)
            IF(fs_count(i,j)>0)THEN
              fs_meanX(i,j)=fs_sumX(i,j)/fs_count(i,j)
              fs_meanY(i,j)=fs_sumY(i,j)/fs_count(i,j)
            END IF
          END DO
        END DO

      END IF

      !Calculating phenotypic parental means
      DO i=1,(CandperPop+CandperBase)
        countbypar(i) = hs_countbysire(i) + hs_countbydam(i)
        IF(countbypar(i)>0)THEN
          hs_byparX(i)=(hs_countbysire(i)*hs_bysireX(i) + &
                      & hs_countbydam(i)*hs_bydamX(i)) / countbypar(i)
          hs_byparY(i)=(hs_countbysire(i)*hs_bysireY(i) + &
                      & hs_countbydam(i)*hs_bydamY(i)) / countbypar(i)
        END IF
      END DO

    END IF

!   Index calculation for each trait and individual

!   First, local index weight setting for each population
!   Observe that input data for pop 2 will be used for the base population
    bself_X = bsib_X(1,time,2)
    bself_Y = bsib_Y(1,time,2)
    bfs_X = bsib_X(2,time,2)
    bfs_Y = bsib_Y(2,time,2)
    bhs_X = bsib_X(3,time,2)
    bhs_Y = bsib_Y(3,time,2)
!   If strict within family selection is stated for any trait, reset family
!   weights to unity, ranking will be done in special subsubroutines
    IF((bsib_X(2,time,2)==-9).AND.(bsib_X(3,time,2)==-9).AND.&
    &(bsib_Y(2,time,2)==-9).AND.(bsib_Y(3,time,2)==-9))THEN
      bfs_X = 1.0_dp
      bhs_X = 1.0_dp
      bfs_Y = 1.0_dp
      bhs_Y = 1.0_dp
    END IF

    counter=0
    DO i=jini(time),jlast
      IF(ped(i)%pop==2)THEN
        counter=counter+1
        isire=ped(ped(i)%dad)%rank
        idam=ped(ped(i)%mum)%rank
        hs_mean = 0.0_dp
        !Weighted calculation of maternal and paternal counts
        hs_count = sirewt*countbypar(isire) + damwt*countbypar(idam)
        IF(hs_count==0) hs_count=1.0_dp !Ensure that division by 0 is impossible
        !Halfsib X-mean for each offspring using most complete information (GCA)
        hs_mean=(sirewt*countbypar(isire)*hs_byparX(isire)+damwt* &
               & countbypar(idam)*hs_byparX(idam))/hs_count

        !Fullsib X-deviation from halfsib mean for each offspring (SCA)
        fs_dev=fswt*(fs_meanX(isire,idam)-hs_mean)

!        Create X indices according to specified weights
        index3=bhs_X*hs_mean
        index2=bfs_X*fs_dev
        index1=bself_X*(ped(i)%ptype_X-fs_dev-hs_mean)
        ped(i)%index_X=index1+index2+index3
        EBV_X(counter)=ped(i)%index_X

!       Halfsib Y-mean for each offspring using most complete information (GCA)
        hs_mean=(sirewt*countbypar(isire)*hs_byparY(isire)+damwt* &
                & countbypar(idam)*hs_byparY(idam))/hs_count

        !Fullsib Y-deviation from halfsib mean for each offspring (SCA)
        fs_dev=fswt*(fs_meanY(isire,idam)-hs_mean)

!       Create Y indices according to specified weights
        index3=bhs_Y*hs_mean
        index2=bfs_Y*fs_dev
        index1=bself_Y*(ped(i)%ptype_Y-fs_dev-hs_mean)
        ped(i)%index_Y=index1+index2+index3
        EBV_Y(counter)=ped(i)%index_Y

      END IF
    END DO

!   Write population means and (co)variances of the resulting indices
!   to output variables
    MIndex_X(2,time+1)=real_mean(EBV_X)
    MIndex_Y(2,time+1)=real_mean(EBV_Y)
    VIndex_X(2,time+1)=real_var(EBV_X)
    VIndex_Y(2,time+1)=real_var(EBV_Y)
    CovIndex_XY(2,time+1)=real_cov(EBV_X,EBV_Y)

    DEALLOCATE(EBV_X,EBV_Y)

  END IF

!   Memory deallocation of local variables
    DEALLOCATE(hs_countbysire,hs_countbydam)
    DEALLOCATE(fs_sumX)
    DEALLOCATE(fs_sumY)
    DEALLOCATE(fs_meanX)
    DEALLOCATE(fs_meanY)
    DEALLOCATE(fs_count)
    DEALLOCATE(hs_bysireX)
    DEALLOCATE(hs_bysireY)
    DEALLOCATE(hs_bydamX)
    DEALLOCATE(hs_bydamY)
    DEALLOCATE(hs_byparX)
    DEALLOCATE(hs_byparY)

!==================================
  END SUBROUTINE sib_index
!==================================
!==================================
 SUBROUTINE Relaxedindex(k,indno)
! Produces a random index for relaxed selection. Note that the multitrait index
! is used for this purpose irregardless of the fact that the simulation may
! comprise only one trait.
! Created by HRH 25/02/13.
! Updated by HRH 06/05/13 in order to calculate an average population index
!==================================

  IMPLICIT NONE
  INTEGER, INTENT(IN) :: k,indno
  INTEGER :: i,j

  REAL(KIND=dp), ALLOCATABLE, DIMENSION(:) :: relaxindex

  ALLOCATE(relaxindex(indno))
  relaxindex=0.0_dp

  !For each member of population k generate random normal deviate
  j=0
  DO i=jini(time),jlast
    IF(ped(i)%pop==k)THEN
      j=j+1
      xrand=n_dev(xrand)
      relaxindex(j)=xrand
      ped(i)%index_XY=xrand
    END IF
  END DO

  MIndex_XY(k,time+1)=real_mean(relaxindex)

  DEALLOCATE(relaxindex)

!==================================
  END SUBROUTINE Relaxedindex
!==================================
!==================================
  SUBROUTINE SmithHazel(k,P_mat,G_mat,indno)
!==================================
! Produces the Smith & Hazel index involving economic weights for the two
! traits X & Y, population number k, assumed phenotypic and additive genetic
! matrices and the number of individuals are given as input
! Updated HRH 06/05/13, variance-covariance parameters are now given as input
! in order to increase flexibility and average population index is calculated.

  IMPLICIT NONE
  INTEGER, INTENT(IN) :: k, indno
  REAL(KIND=dp), DIMENSION(:,:), INTENT(IN) :: P_mat,G_mat

  INTEGER :: i,j

  REAL(KIND=dp), ALLOCATABLE, DIMENSION(:) :: a_vector,b_slopes
  REAL(KIND=dp), ALLOCATABLE, DIMENSION(:,:) :: P_inv,P_by_G
  REAL(KIND=dp), ALLOCATABLE, DIMENSION(:) :: multiindex

  ALLOCATE(a_vector(2),b_slopes(2),P_inv(2,2),P_by_G(2,2))
  ALLOCATE(multiindex(indno))

  multiindex=0.0_dp

  a_vector(1)=a_weight(1,time,k) !Weight vector is defined for each pop k
  a_vector(2)=a_weight(2,time,k)

  P_inv=P_mat
  CALL inverse(P_inv)   !NOTE implying P_inv = Inv(P_mat)

  P_by_G=MATMUL(P_inv,G_mat)       !Matrix heritability
  b_slopes=MATMUL(P_by_G,a_vector) !Matrix heritability * ec weights

  !Create multitrait index for the individuals of the current
  !evaluation population k
  j=0
  DO i=jini(time),jlast
    IF(ped(i)%pop==k)THEN
      j=j+1
      multiindex(j)=b_slopes(1)*ped(i)%index_X+b_slopes(2)*ped(i)%index_Y
      ped(i)%index_XY=multiindex(j)
    END IF
  END DO

  !Population average, multitrait index is calculated
  MIndex_XY(k,time+1)=real_mean(multiindex)

  DEALLOCATE(a_vector,b_slopes,P_inv,P_by_G)
  DEALLOCATE(multiindex)
!==================================
  END SUBROUTINE SmithHazel
!==================================
!==================================
  SUBROUTINE IndCulling(m)
! modified 15/09/08 to include monoecious
! population number m is given as input
! updated 24/05/11 in order to enable the monoecious part to be compatible
! with OP and random mating systems
!==================================
  IMPLICIT NONE

  CHARACTER(LEN=1), DIMENSION(2) :: gender
  INTEGER, INTENT(in) :: m
  INTEGER :: i,j,k,icsel,icinte
  INTEGER, DIMENSION(2) :: num_candidat,num_selected
  INTEGER, ALLOCATABLE, DIMENSION(:) :: icRankX,icRankY,icSelf
  REAL(KIND=dp) :: icreal
  REAL(KIND=dp), ALLOCATABLE, DIMENSION(:) :: icSort

  TYPE candic
    INTEGER :: self,selX,selY
    REAL(KIND=dp) :: indX,indY
  END TYPE
  TYPE(candic), ALLOCATABLE, DIMENSION(:) :: ic

  IF(mono_dioecious==0)THEN

    !Resetting output variables
    num_candidat(1)=CandperPop
    num_selected(1)=mnum+fnum
    FORALL(j=1:CandperPop) sel_sires(m,j)=0
    FORALL(j=1:CandperPop) sel_dams(m,j)=0

    !Allocation and resetting local variables
    ALLOCATE(icSort(num_candidat(1)))
    ALLOCATE(ic(num_candidat(1)))
    ALLOCATE(icRankX(num_candidat(1)),icRankY(num_candidat(1)))

    FORALL(j=1:num_candidat(1)) icSort(j)=0.0_dp
    FORALL(j=1:num_candidat(1)) ic(j)%self=0
    FORALL(j=1:num_candidat(1)) ic(j)%selX=0
    FORALL(j=1:num_candidat(1)) ic(j)%selY=0
    FORALL(j=1:num_candidat(1)) ic(j)%indX=0.0_dp
    FORALL(j=1:num_candidat(1)) ic(j)%indY=0.0_dp
    FORALL(j=1:num_candidat(1)) icRankX(j)=0
    FORALL(j=1:num_candidat(1)) icRankY(j)=0
    counter=0

    !For each candidate that belongs to population m, register them in local
    !candidate vector, access their ID and indices for trait X and Y (indices
    !are normalized). As a prior, declare all candidates as unselected and
    !assign them the rank equal to the order in which they appear.
    DO j=jini(time),jlast
      IF(ped(j)%pop==m)THEN
        ped(j)%contrib=0
        counter=counter+1
        ic(counter)%self=ped(j)%self
        ic(counter)%indX=(ped(j)%index_X-MIndex_X(m,time+1))/DSQRT(VIndex_X(m,time+1))
        ic(counter)%indY=(ped(j)%index_Y-MIndex_Y(m,time+1))/DSQRT(VIndex_Y(m,time+1))
        ic(counter)%selX=0
        ic(counter)%selY=0
        icRankX(counter)=counter
        icRankY(counter)=counter
      END IF
    END DO

! Extract index for trait X and sort values and order number according to
! highest and descending index
    FORALL(j=1:num_candidat(1)) icSort(j)=ic(j)%indX
    DO j=1,num_candidat(1)-1
      DO k=j+1,num_candidat(1)
        IF(icSort(j)<icSort(k))THEN
          icinte=icRankX(j)
          icreal=icSort(j)
          icRankX(j)=icRankX(k)
          icSort(j)=icSort(k)
          icRankX(k)=icinte
          icSort(k)=icreal
        END IF
      END DO
    END DO

! Extract index for trait Y and sort values and order number according to
! highest and descending index
    FORALL(j=1:num_candidat(1)) icSort(j)=ic(j)%indY
    DO j=1,num_candidat(1)-1
      DO k=j+1,num_candidat(1)
        IF(icSort(j)<icSort(k))THEN
          icinte=icRankY(j)
          icreal=icSort(j)
          icRankY(j)=icRankY(k)
          icSort(j)=icSort(k)
          icRankY(k)=icinte
          icSort(k)=icreal
        END IF
      END DO
    END DO

    !For each candidate of minimum performance from top to bottom do:
    DO j=1,num_candidat(1)

      !Reset notation vectors for each new candidate of worst rank
      FORALL(k=1:num_candidat(1)) ic(k)%selX=0
      FORALL(k=1:num_candidat(1)) ic(k)%selY=0
      icsel=0

      !Initial search for candidates with the best combination of performances
      !For each candidate with equal or better performance than j do:
      DO k=1,j
        !If the better candidate of X-rank has an Y index better than that of
        !an equal or worse candidate of Y-rank, assign the X-rank at selX
        IF(ic(icRankX(k))%indY>=ic(icRankY(j))%indY)THEN
          ic(icRankX(k))%selX=k
          !If notations have been made for both traits increase selected number
          IF((ic(icRankX(k))%selX>0).AND.(ic(icRankX(k))%selY>0)) icsel=icsel+1
        END IF
        !If the better candidate of Y-rank has an X index better than that of
        !an equal or worse candidate of X-rank, assign the Y-rank at selY
        IF(ic(icRankY(k))%indX>=ic(icRankX(j))%indX)THEN
          ic(icRankY(k))%selY=k
          !If notations have been made for both traits increase selected number
          IF((ic(icRankY(k))%selX>0).AND.(ic(icRankY(k))%selY>0)) icsel=icsel+1
        END IF
      END DO

      !If the selected number is equal to or greater than the selection quota
      !cross-ranking is considered finished otherwise redo
      IF(icsel>=num_selected(1)) EXIT

    END DO

    ALLOCATE(icSelf(icsel))

    !If the preliminary selection is greater than the selection quota
    IF(icsel>num_selected(1))THEN

      !Reallocation and resetting of local variables
      DEALLOCATE(icSort)
      ALLOCATE(icSort(icsel))
      counter=0

      !For each both-trait-notated candidate, select it and record the
      !sum of selection orders.
      DO j=1,num_candidat(1)
        IF((ic(icRankX(j))%selX>0).AND.(ic(icRankX(j))%selY>0))THEN
          counter=counter+1
          icSelf(counter)=icRankX(j)
          icSort(counter)=ic(icRankX(j))%selX+ic(icRankX(j))%selY
        END IF
      END DO

      !Sort the preliminary selection according to summed rankings.
      DO j=1,icsel-1
        DO k=j+1,icsel
          IF(icSort(j)>icSort(k))THEN
            icinte=icSelf(j)
            icreal=icSort(j)
            icSelf(j)=icSelf(k)
            icSort(j)=icSort(k)
            icSelf(k)=icinte
            icSort(k)=icreal
          END IF
        END DO
      END DO

    !If the preliminary selection is equal to the selection quota
    ELSE IF(icsel==num_selected(1))THEN

      !For each both-trait-notated candidate, select it
      counter=0
      DO j=1,num_candidat(1)
        IF((ic(icRankX(j))%selX>0).AND.(ic(icRankX(j))%selY>0))THEN
          counter=counter+1
          icSelf(counter)=icRankX(j)
        END IF
      END DO

    END IF

!   All selected candidates are notated in global variables and get
!   %contrib=fconf+fconm
    DO j=1,num_selected(1)
      ped(ic(icSelf(j))%self)%contrib=fconf+fconm
    END DO
    DO j=1,num_selected(1)
      sel_sires(m,j)=ic(icSelf(j))%self
      sel_dams(m,j)=ic(icSelf(j))%self
    END DO
    DEALLOCATE(ic,icRankX,icRankY,icSort,icSelf)

  ELSE IF(mono_dioecious==1)THEN

    num_candidat(1)=CandperPop/2
    num_candidat(2)=CandperPop/2
    num_selected(1)=mnum
    num_selected(2)=fnum
    gender(1)='m'
    gender(2)='f'

    FORALL(j=1:CandperPop/2) sel_sires(m,j)=0
    FORALL(j=1:CandperPop/2) sel_dams(m,j)=0
    FORALL(i=jini(time):jlast) ped(i)%contrib=0

    !Separate culling procedures by sex
    culling_by_sex: DO i=1,2

    ALLOCATE(icSort(num_candidat(i)))
    ALLOCATE(ic(num_candidat(i)))
    ALLOCATE(icRankX(num_candidat(i)),icRankY(num_candidat(i)))
    FORALL(j=1:num_candidat(i)) icSort(j)=0.0_dp
    FORALL(j=1:num_candidat(i)) ic(j)%self=0
    FORALL(j=1:num_candidat(i)) ic(j)%selX=0
    FORALL(j=1:num_candidat(i)) ic(j)%selY=0
    FORALL(j=1:num_candidat(i)) ic(j)%indX=0.0_dp
    FORALL(j=1:num_candidat(i)) ic(j)%indY=0.0_dp
    FORALL(j=1:num_candidat(i)) icRankX(j)=0
    FORALL(j=1:num_candidat(i)) icRankY(j)=0

    counter=0
    DO j=jini(time),jlast
      IF((ped(j)%sex==gender(i)).AND.(ped(j)%pop==m))THEN
        counter=counter+1
        ic(counter)%self=ped(j)%self
        ic(counter)%indX=(ped(j)%index_X-MIndex_X(m,time+1))/DSQRT(VIndex_X(m,time+1))
        ic(counter)%indY=(ped(j)%index_Y-MIndex_Y(m,time+1))/DSQRT(VIndex_Y(m,time+1))
        ic(counter)%selX=0
        ic(counter)%selY=0
        icRankX(counter)=counter
        icRankY(counter)=counter
      END IF
    END DO
    FORALL(j=1:num_candidat(i)) icSort(j)=ic(j)%indX
    DO j=1,num_candidat(i)-1
      DO k=j+1,num_candidat(i)
        IF(icSort(j)<icSort(k))THEN
          icinte=icRankX(j)
          icreal=icSort(j)
          icRankX(j)=icRankX(k)
          icSort(j)=icSort(k)
          icRankX(k)=icinte
          icSort(k)=icreal
        END IF
      END DO
    END DO
    FORALL(j=1:num_candidat(i)) icSort(j)=ic(j)%indY
    DO j=1,num_candidat(i)-1
      DO k=j+1,num_candidat(i)
        IF(icSort(j)<icSort(k))THEN
          icinte=icRankY(j)
          icreal=icSort(j)
          icRankY(j)=icRankY(k)
          icSort(j)=icSort(k)
          icRankY(k)=icinte
          icSort(k)=icreal
        END IF
      END DO
    END DO
    DO j=1,num_candidat(i)
      FORALL(k=1:num_candidat(i)) ic(k)%selX=0
      FORALL(k=1:num_candidat(i)) ic(k)%selY=0
      icsel=0
      DO k=1,j
        IF(ic(icRankX(k))%indY>=ic(icRankY(j))%indY)THEN
          ic(icRankX(k))%selX=k
          IF((ic(icRankX(k))%selX>0).AND.(ic(icRankX(k))%selY>0)) icsel=icsel+1
        END IF
        IF(ic(icRankY(k))%indX>=ic(icRankX(j))%indX)THEN
          ic(icRankY(k))%selY=k
          IF((ic(icRankY(k))%selX>0).AND.(ic(icRankY(k))%selY>0)) icsel=icsel+1
        END IF
      END DO
      IF(icsel>=num_selected(i)) EXIT
    END DO
    ALLOCATE(icSelf(icsel))

    IF(icsel>num_selected(i))THEN
      DEALLOCATE(icSort)
      ALLOCATE(icSort(icsel))
      counter=0
      DO j=1,num_candidat(i)
        IF((ic(icRankX(j))%selX>0).AND.(ic(icRankX(j))%selY>0))THEN
          counter=counter+1
          icSelf(counter)=icRankX(j)
          icSort(counter)=ic(icRankX(j))%selX+ic(icRankX(j))%selY
        END IF
      END DO
      DO j=1,icsel-1
        DO k=j+1,icsel
          IF(icSort(j)>icSort(k))THEN
            icinte=icSelf(j)
            icreal=icSort(j)
            icSelf(j)=icSelf(k)
            icSort(j)=icSort(k)
            icSelf(k)=icinte
            icSort(k)=icreal
          END IF
        END DO
      END DO
    ELSE IF(icsel==num_selected(i))THEN
      counter=0
      DO j=1,num_candidat(i)
        IF((ic(icRankX(j))%selX>0).AND.(ic(icRankX(j))%selY>0))THEN
          counter=counter+1
          icSelf(counter)=icRankX(j)
        END IF
      END DO
    END IF

!   all selected get %contrib=1
    DO j=1,num_selected(i)
      ped(ic(icSelf(j))%self)%contrib=1
    END DO
    IF(i==1)THEN
      DO j=1,num_selected(i)
        sel_sires(m,j)=ic(icSelf(j))%self
      END DO
    ELSE IF(i==2)THEN
      DO j=1,num_selected(i)
        sel_dams(m,j)=ic(icSelf(j))%self
      END DO
    END IF

    DEALLOCATE(ic,icRankX,icRankY,icSort,icSelf)

  END DO culling_by_sex

  END IF ! mono_dioecious
!==================================
  END SUBROUTINE IndCulling
!==================================
!==================================
  SUBROUTINE BaseIndex(k,MIndX,MIndY,VIndX,VIndY,indno)
! Updated HRH 06/05/13 to accomodate nucleus breeding and average multitrait
! index calculation for the population
!==================================
  IMPLICIT NONE

  INTEGER, INTENT(IN) :: k,indno
  REAL(KIND=dp), INTENT(IN) :: MIndX,MIndY,VIndX,VIndY
  INTEGER :: i,j

  REAL(KIND=dp) :: StdEBV_X,StdEBV_Y
  REAL(KIND=dp), ALLOCATABLE, DIMENSION(:) :: multiindex

  ALLOCATE(multiindex(indno))
  multiindex=0.0_dp

  j=0
  DO i=jini(time),jlast
    IF(ped(i)%pop==k)THEN
      j=j+1
      StdEBV_X=(ped(i)%index_X-MIndX)/DSQRT(VIndX)
      StdEBV_Y=(ped(i)%index_Y-MIndY)/DSQRT(VIndY)
      multiindex(j)=StdEBV_X+StdEBV_Y
      ped(i)%index_XY=multiindex(j)
    END IF
  END DO

  MIndex_XY(k,time+1)=real_mean(multiindex)

  DEALLOCATE(multiindex)

!==================================
  END SUBROUTINE BaseIndex
!==================================
!==================================
  SUBROUTINE ExpGoal(k,G_mat,indno)
! Produces a multitrait selection index to pursue an explicit breeding goal
! in the sense of Yamada et al (1975). The method is simplified to only
! account for phenotypic selection using both traits also considering changes
! in both traits. HRH 110909. Updated HRH 130506 in order to accomodate
! flexible population sizes and populationwise multitrait index calculations.
!==================================
  IMPLICIT NONE
  INTEGER, INTENT(IN) :: k,indno
  REAL(KIND=dp), DIMENSION(:,:), INTENT(IN) :: G_mat
  INTEGER :: i,j
  REAL(KIND=dp), ALLOCATABLE, DIMENSION(:) :: a_vector,b_slopes
  REAL(KIND=dp), ALLOCATABLE, DIMENSION(:,:) :: PsInvG
  REAL(KIND=dp), ALLOCATABLE, DIMENSION(:) :: multiindex

  ALLOCATE(a_vector(2),b_slopes(2),PsInvG(2,2))
  ALLOCATE(multiindex(indno))
  multiindex=0.0_dp

  a_vector(1)=a_weight(1,time,k) !Weight vector is defined for each pop k
  a_vector(2)=a_weight(2,time,k)

  ! ASSUMING ADDITIVE VARIANCE
  !Calculating the pseudoinverse of the G matrix. There is no need to calculate
  !true inverses (as done in SUBROUTINE SmithHazel) because the scale parameter
  !is not important for the index weight formation and the G matrix might become
  !singular in extreme cases. OBSERVE that this might not work very well in
  !case of population/line selection is performed for a production population.

  PsInvG(1,1)=G_mat(2,2)
  PsInvG(1,2)=-G_mat(2,1)
  PsInvG(2,1)=-G_mat(1,2)
  PsInvG(2,2)=G_mat(1,1)

  b_slopes=MATMUL(PsInvG,a_vector) !Pseudoinverse(G_mat) * explicit breeding goal

  !Create multitrait index for the individuals of the current
  !evaluation population k
  j=0
  DO i=jini(time),jlast
    IF(ped(i)%pop==k)THEN
      j=j+1
      multiindex(j)=b_slopes(1)*ped(i)%index_X+b_slopes(2)*ped(i)%index_Y
      ped(i)%index_XY=multiindex(j)
    END IF
  END DO

  MIndex_XY(k,time+1)=real_mean(multiindex)

  DEALLOCATE(a_vector,b_slopes,PsInvG)
  DEALLOCATE(multiindex)
!==================================
  END SUBROUTINE ExpGoal
!==================================
!==================================
  SUBROUTINE inverse(Ainvrt)
!  calculates the inverse for
!  2 by 2 non-singular matrix
!  is used as an operator
!==================================
  IMPLICIT NONE
  REAL(KIND=dp), INTENT(INOUT), DIMENSION(:,:) :: Ainvrt
  REAL(KIND=dp), DIMENSION(2,2) :: adjun_A
  REAL(KIND=dp) :: deter_A
  REAL(KIND=dp) :: zero

  zero=EPSILON(Ainvrt)

  deter_A=0.0_dp
  deter_A=Ainvrt(1,1)*Ainvrt(2,2)-Ainvrt(1,2)*Ainvrt(2,1)
  IF(deter_A>zero)THEN
    adjun_A(1,1)=Ainvrt(2,2)
    adjun_A(1,2)=-Ainvrt(1,2)
    adjun_A(2,1)=-Ainvrt(2,1)
    adjun_A(2,2)=Ainvrt(1,1)
    Ainvrt(1,1)=(1.0_dp/deter_A)*adjun_A(1,1)
    Ainvrt(1,2)=(1.0_dp/deter_A)*adjun_A(1,2)
    Ainvrt(2,1)=(1.0_dp/deter_A)*adjun_A(2,1)
    Ainvrt(2,2)=(1.0_dp/deter_A)*adjun_A(2,2)
  ELSE IF(deter_A<=zero)THEN
    STOP 'SUBROUTINE INVERT : MATRIX IS SINGULAR'
  END IF
!==================================
  END SUBROUTINE inverse
!==================================
!==================================
!==================================
  SUBROUTINE rank_candidates(nooffspring)
! descision routine in order to determine with which method to use to
! rank candidates within populations
!
! modified 15/09/08 LSR to include monoecious
! modified 08/03/13 HRH to incorporate nucleus breeding
!
! ranking of candidates is performed on index values
! based on heapsort algorithm taking
!			Nlog(2)N steps
! from NUMERICAL RECIPES IN FORTRAN 77
!
! See the four local subroutines monorank_general, diorank_general,
! monorank_withinfam and diorank_withinfam for further details
!
! Update HRH, 08/03/13
! With respect to nucleus breeding, observe that ranking is based on the
! population of origin and not on destination. Divergent selection between
! nucleus and base populations with parent transfers will thus also produce
! divergent selection within populations.
!
! Minor update HRH, 25/02/13 to accomodate random (relaxed) selection
!==================================
  IMPLICIT NONE
  INTEGER :: i,j,m
  INTEGER, INTENT(IN) :: nooffspring

  IF(mono_dioecious==0)THEN   !if monoecious

    FORALL(i=1:num_pops,j=1:nooffspring) sel_sires(i,j)=0  !clean selected candidates matrix
    FORALL(i=1:num_pops,j=1:nooffspring) sel_dams(i,j)=0
    FORALL(i=jini(time):jlast) ped(i)%contrib=0
    FORALL(i=jini(time):jlast) ped(i)%base_contrib=0

    IF(base_founder==0)THEN !If there is no nucleus breeding

      DO m=1,num_pops

        !If strict within family ranking is desired in population m
        !call monorank_withinfamily, otherwise call monorank_general
        IF((bsib_X(2,time,m)==-9).AND.(bsib_X(3,time,m)==-9).AND. &
        &(bsib_Y(2,time,m)==-9).AND.(bsib_Y(3,time,m)==-9))THEN
          CALL monorank_withinfam(m)
        ELSE
          CALL monorank_general(m)
        END IF

      END DO

    ELSE !If there is some sort of nucleus breeding

      FORALL(j=1:CandperBase) sel_sir_base(j)=0
      FORALL(j=1:CandperBase) sel_dam_base(j)=0

      CALL monorank_nucleus(nooffspring)

    END IF

  ELSE IF(mono_dioecious==1)THEN !if dioecious

    FORALL(i=1:num_pops,j=1:CandperPop/2) sel_sires(i,j)=0 !clean selected candidates matrix
    FORALL(i=1:num_pops,j=1:CandperPop/2) sel_dams(i,j)=0
    FORALL(i=jini(time):jlast) ped(i)%contrib=0
    FORALL(i=jini(time):jlast) ped(i)%base_contrib=0

!    IF(base_founder==0)THEN  !All nucleus breeding disabled within dioecious

      DO m=1,num_pops

        !If strict within family ranking is desired in population m
        !call diorank_withinfamily, otherwise call diorank_general
        IF((bsib_X(2,time,m)==-9).AND.(bsib_X(3,time,m)==-9).AND. &
        &(bsib_Y(2,time,m)==-9).AND.(bsib_Y(3,time,m)==-9))THEN
          CALL diorank_withinfam(m)
        ELSE
          CALL diorank_general(m)
        END IF

      END DO

!    ELSE  !If nucleus breeding

!      FORALL(j=1:CandperBase/2) sel_sir_base(j)=0
!      FORALL(j=1:CandperBase/2) sel_dam_base(j)=0

!      CALL diorank_nucleus

!    END IF

  END IF !mono_dioecious

  CONTAINS
!==================================
  SUBROUTINE monorank_general(m)
! Local subroutine for monoecious ranking of candidates according to sib weights
! The subroutine uses the terminology 'males' for candidates but the process
! for females is completely equivalent
!==================================

  IMPLICIT NONE
  INTEGER, INTENT(in) :: m
  INTEGER :: i,j,position,count_males,count_fmales
  INTEGER, DIMENSION(CandperPop) :: self_males,self_fmales
  REAL(KIND=dp), DIMENSION(CandperPop) :: rank_males,rank_fmales

! variables for heapsort ranking algorithm
  INTEGER :: nsort,lsort,irsort,rrself
  REAL(KIND=dp) :: rrindx

!   Resetting local variables
    FORALL(i=1:Candperpop) self_males(i)=0
    FORALL(i=1:Candperpop) self_fmales(i)=0
    FORALL(i=1:Candperpop) rank_males(i)=0.0_dp
    FORALL(i=1:Candperpop) rank_fmales(i)=0.0_dp

    count_males=0
    count_fmales=0

 ! For all candidates of population m, count them, access their ID and index
    DO i=jini(time),jlast
      IF(ped(i)%pop==m)THEN
        count_males=count_males+1
        self_males(count_males)=ped(i)%self
        IF(selected_trait(m,time)==1) rank_males(count_males)=ped(i)%index_X
        IF(selected_trait(m,time)==2) rank_males(count_males)=ped(i)%index_Y
        IF(selected_trait(m,time)<=0) rank_males(count_males)=ped(i)%index_XY
      END IF
    END DO

!   ranking according to EBV for males
!   ----------ascending numerical order---------
    nsort=Candperpop
    lsort=nsort/2+1
    irsort=nsort
104 CONTINUE
      IF(lsort.GT.1)THEN
        lsort=lsort-1
        rrself=self_males(lsort)
        rrindx=rank_males(lsort)
      ELSE
        rrindx=rank_males(irsort)
        rrself=self_males(irsort)
        rank_males(irsort)=rank_males(1)
        self_males(irsort)=self_males(1)
        irsort=irsort-1
        IF(irsort.EQ.1)THEN
          rank_males(1)=rrindx
          self_males(1)=rrself
        GOTO 304
        END IF
      END IF
      i=lsort
      j=lsort+lsort
204   IF(j.LE.irsort)THEN
        IF(j.LT.irsort)THEN
          IF(rank_males(j).LT.rank_males(j+1)) j=j+1
        END IF
        IF(rrindx.LT.rank_males(j))THEN
          rank_males(i)=rank_males(j)
          self_males(i)=self_males(j)
          i=j
          j=j+j
        ELSE
          j=irsort+1
        END IF
      GOTO 204
      END IF
      rank_males(i)=rrindx
      self_males(i)=rrself
      GOTO 104
304 CONTINUE

!   Assigning selection of candidates by following the ranking
!   Ascending numerical order, thus loop goes backwards
!   goes from CandperPop to 'mnum+fnum' elements further down
    nsort=Candperpop-mnum-fnum+1
    position=0
    DO i=CandperPop,nsort,-1
      position=position+1
      ped(self_males(i))%contrib=fconf+fconm
      sel_sires(m,position)=self_males(i)
    END DO

    !in monoeciuos species all selected sires are also selected dams
    FORALL(j=1:CandperPop) sel_dams(m,j)=sel_sires(m,j)

!==================================
  END SUBROUTINE monorank_general
!==================================
!==================================
  SUBROUTINE diorank_general(m)
!==================================
! Local subroutine for dioecious ranking of candidates according to sib weights
  IMPLICIT NONE
  INTEGER, INTENT(in) :: m
  INTEGER :: i,j,position,count_males,count_fmales
  INTEGER, DIMENSION(CandperPop/2) :: self_males,self_fmales
  REAL(KIND=dp), DIMENSION(CandperPop/2) :: rank_males,rank_fmales

! variables for heapsort ranking algorithm
  INTEGER :: nsort,lsort,irsort,rrself
  REAL(KIND=dp) :: rrindx

    FORALL(i=1:CandperPop/2) self_males(i)=0
    FORALL(i=1:CandperPop/2) self_fmales(i)=0
    FORALL(i=1:CandperPop/2) rank_males(i)=0.0_dp
    FORALL(i=1:CandperPop/2) rank_fmales(i)=0.0_dp

    count_males=0
    count_fmales=0
    DO i=jini(time),jlast
      IF((ped(i)%sex=='m').AND.(ped(i)%pop==m))THEN
        count_males=count_males+1
        self_males(count_males)=ped(i)%self
        IF(selected_trait(m,time)==1) rank_males(count_males)=ped(i)%index_X
        IF(selected_trait(m,time)==2) rank_males(count_males)=ped(i)%index_Y
        IF(selected_trait(m,time)<=0) rank_males(count_males)=ped(i)%index_XY
      ELSE IF((ped(i)%sex=='f').AND.(ped(i)%pop==m))THEN
        count_fmales=count_fmales+1
        self_fmales(count_fmales)=ped(i)%self
        IF(selected_trait(m,time)==1) rank_fmales(count_fmales)=ped(i)%index_X
        IF(selected_trait(m,time)==2) rank_fmales(count_fmales)=ped(i)%index_Y
        IF(selected_trait(m,time)<=0) rank_fmales(count_fmales)=ped(i)%index_XY
      END IF
    END DO

!     ranking according to EBV for males
!     ----------ascending numerical order---------
    nsort=count_males
    lsort=nsort/2+1
    irsort=nsort
102 CONTINUE
      IF(lsort.GT.1)THEN
        lsort=lsort-1
        rrself=self_males(lsort)
        rrindx=rank_males(lsort)
      ELSE
        rrindx=rank_males(irsort)
        rrself=self_males(irsort)
        rank_males(irsort)=rank_males(1)
        self_males(irsort)=self_males(1)
        irsort=irsort-1
        IF(irsort.EQ.1)THEN
          rank_males(1)=rrindx
          self_males(1)=rrself
        GOTO 302
        END IF
      END IF
      i=lsort
      j=lsort+lsort
202   IF(j.LE.irsort)THEN
        IF(j.LT.irsort)THEN
          IF(rank_males(j).LT.rank_males(j+1)) j=j+1
        END IF
          IF(rrindx.LT.rank_males(j))THEN
          rank_males(i)=rank_males(j)
          self_males(i)=self_males(j)
          i=j
          j=j+j
        ELSE
          j=irsort+1
        END IF
        GOTO 202
      END IF
      rank_males(i)=rrindx
      self_males(i)=rrself
      GOTO 102
302 CONTINUE

!   ascending numerical order, thus loop goes backwards
    nsort=count_males-mnum+1
    position=0
    DO i=count_males,nsort,-1
      position=position+1
      ped(self_males(i))%contrib=1
      sel_sires(m,position)=self_males(i)
    END DO

!   ranking according to EBV for females
!   ----------ascending numerical order---------
    nsort=count_fmales
    lsort=nsort/2+1
    irsort=nsort
103 CONTINUE
      IF(lsort.GT.1)THEN
        lsort=lsort-1
        rrself=self_fmales(lsort)
        rrindx=rank_fmales(lsort)
      ELSE
        rrindx=rank_fmales(irsort)
        rrself=self_fmales(irsort)
        rank_fmales(irsort)=rank_fmales(1)
        self_fmales(irsort)=self_fmales(1)
        irsort=irsort-1
        IF(irsort.EQ.1)THEN
          rank_fmales(1)=rrindx
          self_fmales(1)=rrself
          GOTO 303
        END IF
      END IF
      i=lsort
      j=lsort+lsort
203   IF(j.LE.irsort)THEN
        IF(j.LT.irsort)THEN
          IF(rank_fmales(j).LT.rank_fmales(j+1)) j=j+1
        END IF
        IF(rrindx.LT.rank_fmales(j))THEN
          rank_fmales(i)=rank_fmales(j)
          self_fmales(i)=self_fmales(j)
          i=j
          j=j+j
        ELSE
          j=irsort+1
        END IF
        GOTO 203
      END IF
      rank_fmales(i)=rrindx
      self_fmales(i)=rrself
      GOTO 103
303 CONTINUE

!   ascending numerical order, thus loop goes backwards
    nsort=count_fmales-fnum+1
    position=0
    DO i=count_fmales,nsort,-1
      position=position+1
      ped(self_fmales(i))%contrib=1
      sel_dams(m,position)=self_fmales(i)
    END DO

!==================================
  END SUBROUTINE diorank_general
!==================================
!==================================
  SUBROUTINE monorank_withinfam(m)
!==================================
! Local subroutine for monoecious ranking of candidates strictly within family
! Completely static. Updated 12/04/13 by HRH to save memory
  IMPLICIT NONE
  INTEGER, INTENT(in) :: m
  INTEGER :: i,j,k
  INTEGER :: isire,idam,off_counter,location,tablesize

  INTEGER, DIMENSION(nm+nf) :: within_fam_ranks,within_fam_selfs
  INTEGER, DIMENSION(2,num_matings) :: familytable
  INTEGER, DIMENSION(num_matings) :: offspring_counter
  INTEGER, DIMENSION(num_matings,nm+nf) :: self_candidat
  INTEGER, DIMENSION(3,num_matings,nm+nf) :: across_fam_posit
  REAL(KIND=dp), DIMENSION(num_matings) :: across_fam_ranks
  REAL(KIND=dp), DIMENSION(num_matings,nm+nf) :: rank_candidat

! variables for heapsort ranking algorithm
  INTEGER :: nsort,lsort,irsort,rrself,rrsire,rrdam
  REAL(KIND=dp) :: rrindx

!   Reset all local variables
    FORALL(i=1:nm+nf) within_fam_ranks(i)=0
    FORALL(i=1:nm+nf) within_fam_selfs(i)=0
    FORALL(i=1:2,j=1:num_matings) familytable(i,j)=0
    FORALL(i=1:num_matings) offspring_counter(i)=0
    FORALL(i=1:num_matings,j=1:nm+nf) self_candidat(i,j)=0
    FORALL(i=1:num_matings,j=1:nm+nf) rank_candidat(i,j)=0.0_dp

!   Counting and order all the candidates within their respective full-sib family
    tablesize=0
    DO i=jini(time),jlast
      IF(ped(i)%pop==m)THEN
        location=0
        isire=ped(ped(i)%dad)%rank
        idam=ped(ped(i)%mum)%rank
        DO j=0,tablesize     !locate parent position in the family keytable
          IF((j>0).AND.(isire==familytable(1,j)).AND.(idam==familytable(2,j)))THEN
            location=j
          END IF
        END DO
        IF(location==0)THEN
          tablesize=tablesize+1
          location=tablesize
          familytable(1,location)=isire
          familytable(2,location)=idam
        END IF

        offspring_counter(location)=offspring_counter(location)+1
        off_counter=offspring_counter(location)
        self_candidat(location,off_counter)=ped(i)%self
        IF(selected_trait(m,time)==1) rank_candidat(location,off_counter)=ped(i)%index_X
        IF(selected_trait(m,time)==2) rank_candidat(location,off_counter)=ped(i)%index_Y
        IF(selected_trait(m,time)<=0) rank_candidat(location,off_counter)=ped(i)%index_XY
      END IF
    END DO ! i=jini(time),jlast
!   -----------------------
!   ranking within families
!   -----------------------
    DO location=1,num_matings
!    DO isire=1,CandperPop
!      DO idam=1,CandperPop
!       if first cell is occupied then the rest MUST also be occupied
!        IF(self_candidat(isire,idam,1)/=0)THEN
      FORALL(k=1:nm+nf) within_fam_selfs(k)=self_candidat(location,k)
      FORALL(k=1:nm+nf) within_fam_ranks(k)=rank_candidat(location,k)

!         ranking according to index
!         ----------ascending numerical order---------

      nsort=SIZE(within_fam_ranks)
      lsort=nsort/2+1
      irsort=nsort
105   CONTINUE
      IF(lsort.GT.1)THEN
        lsort=lsort-1
        rrself=within_fam_selfs(lsort)
        rrindx=within_fam_ranks(lsort)
      ELSE
        rrindx=within_fam_ranks(irsort)
        rrself=within_fam_selfs(irsort)
        within_fam_ranks(irsort)=within_fam_ranks(1)
        within_fam_selfs(irsort)=within_fam_selfs(1)
        irsort=irsort-1
        IF(irsort.EQ.1)THEN
          within_fam_ranks(1)=rrindx
          within_fam_selfs(1)=rrself
          GOTO 305
        END IF
      END IF
      i=lsort
      j=lsort+lsort
205   IF(j.LE.irsort)THEN
        IF(j.LT.irsort)THEN
          IF(within_fam_ranks(j).LT.within_fam_ranks(j+1)) j=j+1
        END IF
        IF(rrindx.LT.within_fam_ranks(j))THEN
          within_fam_ranks(i)=within_fam_ranks(j)
          within_fam_selfs(i)=within_fam_selfs(j)
          i=j
          j=j+j
        ELSE
          j=irsort+1
        END IF
        GOTO 205
      END IF
      within_fam_ranks(i)=rrindx
      within_fam_selfs(i)=rrself
      GOTO 105
305   CONTINUE
!     this is changing ranking order from ascending to descending
      off_counter=nm+nf+1
      FORALL(k=1:nm+nf) self_candidat(location,k)=within_fam_selfs(off_counter-k)
      FORALL(k=1:nm+nf) rank_candidat(location,k)=within_fam_ranks(off_counter-k)
    END DO ! location=1,num_matings
!   -----------------------
!   ranking across families
!   whenever number of candidates to be selected
!   is not integer multiple of the number of crossings
!   -----------------------
    FORALL(i=1:num_matings) across_fam_ranks(i)=0.0_dp
    FORALL(i=1:3,j=1:num_matings,k=1:nm+nf) across_fam_posit(i,j,k)=0
    DO k=1,nm+nf
      off_counter=0
      DO i=1,num_matings
        off_counter=off_counter+1
        across_fam_posit(1,off_counter,k)=familytable(1,i)
        across_fam_posit(2,off_counter,k)=familytable(2,i)
        across_fam_posit(3,off_counter,k)=self_candidat(i,k)
        across_fam_ranks(off_counter)=rank_candidat(i,k)
      END DO ! i=1,num_matings

!     ranking according to index
!     ----------ascending numerical order---------

      nsort=SIZE(across_fam_ranks)
      lsort=nsort/2+1
      irsort=nsort
106   CONTINUE
      IF(lsort.GT.1)THEN
        lsort=lsort-1
        rrself=across_fam_posit(3,lsort,k)
        rrsire=across_fam_posit(1,lsort,k)
        rrdam=across_fam_posit(2,lsort,k)
        rrindx=across_fam_ranks(lsort)
      ELSE
        rrindx=across_fam_ranks(irsort)
        rrself=across_fam_posit(3,irsort,k)
        rrsire=across_fam_posit(1,irsort,k)
        rrdam=across_fam_posit(2,irsort,k)
        across_fam_ranks(irsort)=across_fam_ranks(1)
        across_fam_posit(1,irsort,k)=across_fam_posit(1,1,k)
        across_fam_posit(2,irsort,k)=across_fam_posit(2,1,k)
        across_fam_posit(3,irsort,k)=across_fam_posit(3,1,k)
        irsort=irsort-1
        IF(irsort.EQ.1)THEN
          across_fam_ranks(1)=rrindx
          across_fam_posit(1,1,k)=rrsire
          across_fam_posit(2,1,k)=rrdam
          across_fam_posit(3,1,k)=rrself
        GOTO 306
        END IF
      END IF
      i=lsort
      j=lsort+lsort
206   IF(j.LE.irsort)THEN
        IF(j.LT.irsort)THEN
          IF(across_fam_ranks(j).LT.across_fam_ranks(j+1)) j=j+1
        END IF
        IF(rrindx.LT.across_fam_ranks(j))THEN
          across_fam_ranks(i)=across_fam_ranks(j)
          across_fam_posit(1,i,k)=across_fam_posit(1,j,k)
          across_fam_posit(2,i,k)=across_fam_posit(2,j,k)
          across_fam_posit(3,i,k)=across_fam_posit(3,j,k)
          i=j
          j=j+j
        ELSE
          j=irsort+1
        END IF
        GOTO 206
      END IF
      across_fam_ranks(i)=rrindx
      across_fam_posit(1,i,k)=rrsire
      across_fam_posit(2,i,k)=rrdam
      across_fam_posit(3,i,k)=rrself
      GOTO 106
306   CONTINUE
    END DO ! k=1,nm+nf
    off_counter=0
    DO i=1,nm+nf
      DO j=num_matings,1,-1
        IF(off_counter<(mnum+fnum))THEN
          off_counter=off_counter+1
          sel_sires(m,off_counter)=across_fam_posit(3,j,i)
          sel_dams(m,off_counter)=across_fam_posit(3,j,i)
        END IF
      END DO
    END DO

    !in monoeciuos species all selected sires are also selected dams
    FORALL(j=1:CandperPop) sel_dams(m,j)=sel_sires(m,j)

!==================================
  END SUBROUTINE monorank_withinfam
!==================================
!==================================
  SUBROUTINE diorank_withinfam(m)
!==================================
! Local subroutine for monoecious ranking of candidates strictly within family
! Note: completely static
  IMPLICIT NONE
  INTEGER, INTENT(in) :: m
  INTEGER :: i,j,k
  INTEGER :: isire,idam,off_counter

  INTEGER, DIMENSION(nm+nf) :: within_fam_ranks,within_fam_selfs
  INTEGER, DIMENSION(CandperPop,CandperPop) :: offspring_counter
  INTEGER, DIMENSION(CandperPop,CandperPop,nm+nf) :: self_candidat
  INTEGER, DIMENSION(3,num_matings,nm+nf) :: across_fam_posit
  REAL(KIND=dp), DIMENSION(num_matings) :: across_fam_ranks
  REAL(KIND=dp), DIMENSION(CandperPop,CandperPop,nm+nf) :: rank_candidat

! variables for heapsort ranking algorithm
  INTEGER :: nsort,lsort,irsort,rrself,rrsire,rrdam
  REAL(KIND=dp) :: rrindx

    FORALL(i=1:nm+nf) within_fam_ranks(i)=0
    FORALL(i=1:nm+nf) within_fam_selfs(i)=0
    FORALL(i=1:CandperPop,j=1:CandperPop) offspring_counter(i,j)=0
    FORALL(i=1:CandperPop,j=1:CandperPop,k=1:nm+nf) self_candidat(i,j,k)=0
    FORALL(i=1:CandperPop,j=1:CandperPop,k=1:nm+nf) rank_candidat(i,j,k)=0.0_dp
    DO i=jini(time),jlast
      IF(ped(i)%pop==m)THEN
        isire=ped(ped(i)%dad)%rank
        idam=ped(ped(i)%mum)%rank
        offspring_counter(isire,idam)=offspring_counter(isire,idam)+1
        off_counter=offspring_counter(isire,idam)
        self_candidat(isire,idam,off_counter)=ped(i)%self
        IF(selected_trait(m,time)==1) rank_candidat(isire,idam,off_counter)=ped(i)%index_X
        IF(selected_trait(m,time)==2) rank_candidat(isire,idam,off_counter)=ped(i)%index_Y
        IF(selected_trait(m,time)<=0) rank_candidat(isire,idam,off_counter)=ped(i)%index_XY
      END IF
    END DO ! i=jini(time),jlast
!   -----------------------
!   ranking within families
!   -----------------------
    DO isire=1,CandperPop
      DO idam=1,CandperPop
!       if first cell is occupied then the rest MUST also be occupied
        IF(self_candidat(isire,idam,1)/=0)THEN
          FORALL(k=1:nm+nf) within_fam_selfs(k)=self_candidat(isire,idam,k)
          FORALL(k=1:nm+nf) within_fam_ranks(k)=rank_candidat(isire,idam,k)

!         ranking according to index
!         ----------ascending numerical order---------

          nsort=SIZE(within_fam_ranks)
          lsort=nsort/2+1
          irsort=nsort
107       CONTINUE
          IF(lsort.GT.1)THEN
            lsort=lsort-1
            rrself=within_fam_selfs(lsort)
            rrindx=within_fam_ranks(lsort)
          ELSE
            rrindx=within_fam_ranks(irsort)
            rrself=within_fam_selfs(irsort)
            within_fam_ranks(irsort)=within_fam_ranks(1)
            within_fam_selfs(irsort)=within_fam_selfs(1)
            irsort=irsort-1
            IF(irsort.EQ.1)THEN
              within_fam_ranks(1)=rrindx
              within_fam_selfs(1)=rrself
              GOTO 307
            END IF
          END IF
          i=lsort
          j=lsort+lsort
207       IF(j.LE.irsort)THEN
            IF(j.LT.irsort)THEN
              IF(within_fam_ranks(j).LT.within_fam_ranks(j+1)) j=j+1
            END IF
            IF(rrindx.LT.within_fam_ranks(j))THEN
              within_fam_ranks(i)=within_fam_ranks(j)
              within_fam_selfs(i)=within_fam_selfs(j)
              i=j
              j=j+j
            ELSE
              j=irsort+1
            END IF
            GOTO 207
          END IF
          within_fam_ranks(i)=rrindx
          within_fam_selfs(i)=rrself
          GOTO 107
307       CONTINUE
!         this is changing ranking order from ascending to descending
          off_counter=nm+nf+1
          FORALL(k=1:nm+nf) self_candidat(isire,idam,k)=within_fam_selfs(off_counter-k)
          FORALL(k=1:nm+nf) rank_candidat(isire,idam,k)=within_fam_ranks(off_counter-k)
        END IF ! self_candidat(isire,idam,1)/=0
      END DO ! idam=1,CandperPop
    END DO ! isire=1,CandperPop
!   -----------------------
!   ranking across families
!   whenever number of candidates to be selected
!   is not integer multiple of the number of crossings
!   -----------------------
    FORALL(i=1:num_matings) across_fam_ranks(i)=0.0_dp
    FORALL(i=1:3,j=1:num_matings,k=1:nm+nf) across_fam_posit(i,j,k)=0
    DO k=1,nm+nf
      off_counter=0
      DO isire=1,CandperPop
        DO idam=1,CandperPop
          IF(self_candidat(isire,idam,k)/=0)THEN
            off_counter=off_counter+1
            across_fam_posit(1,off_counter,k)=isire
            across_fam_posit(2,off_counter,k)=idam
            across_fam_posit(3,off_counter,k)=self_candidat(isire,idam,k)
            across_fam_ranks(off_counter)=rank_candidat(isire,idam,k)
          END IF
        END DO ! idam=1,CandperPop
      END DO ! isire=1,CandperPop

!     ranking according to index
!     ----------ascending numerical order---------

      nsort=SIZE(across_fam_ranks)
      lsort=nsort/2+1
      irsort=nsort
108   CONTINUE
      IF(lsort.GT.1)THEN
        lsort=lsort-1
        rrself=across_fam_posit(3,lsort,k)
        rrsire=across_fam_posit(1,lsort,k)
        rrdam=across_fam_posit(2,lsort,k)
        rrindx=across_fam_ranks(lsort)
      ELSE
        rrindx=across_fam_ranks(irsort)
        rrself=across_fam_posit(3,irsort,k)
        rrsire=across_fam_posit(1,irsort,k)
        rrdam=across_fam_posit(2,irsort,k)
        across_fam_ranks(irsort)=across_fam_ranks(1)
        across_fam_posit(1,irsort,k)=across_fam_posit(1,1,k)
        across_fam_posit(2,irsort,k)=across_fam_posit(2,1,k)
        across_fam_posit(3,irsort,k)=across_fam_posit(3,1,k)
        irsort=irsort-1
        IF(irsort.EQ.1)THEN
          across_fam_ranks(1)=rrindx
          across_fam_posit(1,1,k)=rrsire
          across_fam_posit(2,1,k)=rrdam
          across_fam_posit(3,1,k)=rrself
          GOTO 308
        END IF
      END IF
      i=lsort
      j=lsort+lsort
208   IF(j.LE.irsort)THEN
        IF(j.LT.irsort)THEN
          IF(across_fam_ranks(j).LT.across_fam_ranks(j+1)) j=j+1
        END IF
        IF(rrindx.LT.across_fam_ranks(j))THEN
          across_fam_ranks(i)=across_fam_ranks(j)
          across_fam_posit(1,i,k)=across_fam_posit(1,j,k)
          across_fam_posit(2,i,k)=across_fam_posit(2,j,k)
          across_fam_posit(3,i,k)=across_fam_posit(3,j,k)
          i=j
          j=j+j
        ELSE
          j=irsort+1
        END IF
        GOTO 208
      END IF
      across_fam_ranks(i)=rrindx
      across_fam_posit(1,i,k)=rrsire
      across_fam_posit(2,i,k)=rrdam
      across_fam_posit(3,i,k)=rrself
      GOTO 108
308   CONTINUE
    END DO ! k=1,nm+nf
    off_counter=0
    DO i=1,nm+nf
      DO j=1,num_matings
        IF(off_counter<(mnum+fnum))THEN
          off_counter=off_counter+1
          sel_sires(m,off_counter)=across_fam_posit(3,j,i)
          sel_dams(m,off_counter)=across_fam_posit(3,j,i)
        END IF
      END DO
    END DO

!==================================
  END SUBROUTINE diorank_withinfam
!==================================
!==================================
  SUBROUTINE monorank_nucleus(nooffspring)
! Local subroutine for monoecious ranking of candidates according to sib weights
! in a nucleus breeding system. The subroutine uses the terminology 'males' for
! candidates but the process for females is completely equivalent.
! Created HRH 10/01/13
! Updated HRH 05/06/13 to accomodate flexible base population initiation and
! to employ both unrestricted and unrestricted nucleus breeding selection
!==================================

  IMPLICIT NONE
  INTEGER :: i,j,count_males,count_fmales
  INTEGER, INTENT(IN) :: nooffspring
  INTEGER :: posnucleus,posbase,nfirst,nlast
  INTEGER, ALLOCATABLE, DIMENSION(:) :: self_males,self_fmales
  REAL(KIND=dp), ALLOCATABLE, DIMENSION(:) :: rank_males,rank_fmales

! variables for heapsort ranking algorithm
  INTEGER :: nsort,lsort,irsort,rrself
  REAL(KIND=dp) :: rrindx

! First allocate for nucleus ranking
  ALLOCATE(self_males(nooffspring),self_fmales(nooffspring))
  ALLOCATE(rank_males(nooffspring),rank_fmales(nooffspring))

! First resetting local variables
  FORALL(i=1:nooffspring) self_males(i)=0
  FORALL(i=1:nooffspring) self_fmales(i)=0
  FORALL(i=1:nooffspring) rank_males(i)=0.0_dp
  FORALL(i=1:nooffspring) rank_fmales(i)=0.0_dp

  count_males=0
  count_fmales=0
  posnucleus=0
  posbase=0

! Nucleus population candidates, count them, access their ID and index
  DO i=jini(time),jlast
    IF(ped(i)%pop==1)THEN
      count_males=count_males+1
      self_males(count_males)=ped(i)%self
      IF(selected_trait(1,time)==1) rank_males(count_males)=ped(i)%index_X
      IF(selected_trait(1,time)==2) rank_males(count_males)=ped(i)%index_Y
      IF(selected_trait(1,time)<=0) rank_males(count_males)=ped(i)%index_XY
    END IF
  END DO

! ranking according to EBV for males
! ----------ascending numerical order---------
  nsort=nooffspring
  lsort=nsort/2+1
  irsort=nsort
104 CONTINUE
    IF(lsort.GT.1)THEN
      lsort=lsort-1
      rrself=self_males(lsort)
      rrindx=rank_males(lsort)
    ELSE
      rrindx=rank_males(irsort)
      rrself=self_males(irsort)
      rank_males(irsort)=rank_males(1)
      self_males(irsort)=self_males(1)
      irsort=irsort-1
      IF(irsort.EQ.1)THEN
        rank_males(1)=rrindx
        self_males(1)=rrself
      GOTO 304
      END IF
    END IF
    i=lsort
    j=lsort+lsort
204 IF(j.LE.irsort)THEN
      IF(j.LT.irsort)THEN
        IF(rank_males(j).LT.rank_males(j+1)) j=j+1
      END IF
      IF(rrindx.LT.rank_males(j))THEN
        rank_males(i)=rank_males(j)
        self_males(i)=self_males(j)
        i=j
        j=j+j
      ELSE
        j=irsort+1
      END IF
    GOTO 204
    END IF
    rank_males(i)=rrindx
    self_males(i)=rrself
    GOTO 104
304 CONTINUE


  IF(time>1)THEN  !If the base population has already been initiated
!   Assign selection of nucleus-to-nucleus candidates by following the ranking
!   Ascending numerical order, thus loop goes backwards
!   goes from CandperPop to 'mnum+fnum' elements further down
    nfirst=nooffspring-onuc_first+1
    nlast=nfirst-mnum-fnum+1
    DO i=nfirst,nlast,-1
      posnucleus=posnucleus+1
      ped(self_males(i))%contrib=fconf+fconm
      sel_sires(1,posnucleus)=self_males(i)
    END DO
!   In the same manner, assign nucleus-to-base selections
    nfirst=nooffspring-tnuc_first+1
    nlast=nfirst-mnum_ntb-fnum_ntb+1
    DO i=nfirst,nlast,-1
      posbase=posbase+1
      ped(self_males(i))%base_contrib=fconf_base+fconm_base
      sel_sir_base(posbase)=self_males(i)
    END DO
  ELSE   !If initiation is just about to occur
!   Assign selection of nucleus-to-nucleus candidates as the best selection
!   Ascending numerical order, thus loop goes backwards
!   goes from CandperPop to 'mnum+fnum' elements further down
!   Note that there are no transfers in this generation
    nfirst=nooffspring-onuc_first+1
    nlast=nfirst-mnum-fnum-mnum_btn-fnum_btn+1
    DO i=nfirst,nlast,-1
      posnucleus=posnucleus+1
      ped(self_males(i))%contrib=fconf+fconm
      sel_sires(1,posnucleus)=self_males(i)
    END DO
!   Then assign nucleus-to-base selections as the second best selection
    nfirst=nooffspring-obase_first-tnuc_first+2
    nlast=nfirst-mnum_base-fnum_base-mnum_ntb-fnum_ntb+1
    DO i=nfirst,nlast,-1
      posbase=posbase+1
      ped(self_males(i))%base_contrib=fconf_base+fconm_base
      sel_sir_base(posbase)=self_males(i)
    END DO
  END IF ! base pop initiation has occurred

  ! Reallocate for base population ranking
  DEALLOCATE(self_males,self_fmales)
  DEALLOCATE(rank_males,rank_fmales)

  IF(time>1)THEN !If the base is initiated continue with base pop ranking

    ALLOCATE(self_males(CandperBase),self_fmales(CandperBase))
    ALLOCATE(rank_males(CandperBase),rank_fmales(CandperBase))

!   Resetting local variables
    FORALL(i=1:CandperBase) self_males(i)=0
    FORALL(i=1:CandperBase) self_fmales(i)=0
    FORALL(i=1:CandperBase) rank_males(i)=0.0_dp
    FORALL(i=1:CandperBase) rank_fmales(i)=0.0_dp

    count_males=0
    count_fmales=0

 !   Base population candidates, count them, access their ID and index
    DO i=jini(time),jlast
      IF(ped(i)%pop==2)THEN
        count_males=count_males+1
        self_males(count_males)=ped(i)%self
        IF(selected_trait(2,time)==1) rank_males(count_males)=ped(i)%index_X
        IF(selected_trait(2,time)==2) rank_males(count_males)=ped(i)%index_Y
        IF(selected_trait(2,time)<=0) rank_males(count_males)=ped(i)%index_XY
      END IF
    END DO
!   ranking according to EBV for males
!   ----------ascending numerical order---------
    nsort=CandperBase
    lsort=nsort/2+1
    irsort=nsort
105 CONTINUE
    IF(lsort.GT.1)THEN
      lsort=lsort-1
      rrself=self_males(lsort)
      rrindx=rank_males(lsort)
    ELSE
      rrindx=rank_males(irsort)
      rrself=self_males(irsort)
      rank_males(irsort)=rank_males(1)
      self_males(irsort)=self_males(1)
      irsort=irsort-1
      IF(irsort.EQ.1)THEN
        rank_males(1)=rrindx
        self_males(1)=rrself
      GOTO 305
      END IF
    END IF
    i=lsort
    j=lsort+lsort
205 IF(j.LE.irsort)THEN
      IF(j.LT.irsort)THEN
        IF(rank_males(j).LT.rank_males(j+1)) j=j+1
      END IF
      IF(rrindx.LT.rank_males(j))THEN
        rank_males(i)=rank_males(j)
        self_males(i)=self_males(j)
        i=j
        j=j+j
      ELSE
        j=irsort+1
      END IF
    GOTO 205
    END IF
    rank_males(i)=rrindx
    self_males(i)=rrself
    GOTO 105
305 CONTINUE

! Assigning selection of base-to-base candidates by following the ranking
! Ascending numerical order, thus loop goes backwards
! goes from CandperBase to 'mnum_base+fnum_base' elements further down
    nfirst=CandperBase-obase_first+1
    nlast=nfirst-mnum_base-fnum_base+1
    DO i=nfirst,nlast,-1
      posbase=posbase+1
      ped(self_males(i))%base_contrib=fconf_base+fconm_base
      sel_sir_base(posbase)=self_males(i)
    END DO
!   In the same manner, assign base-to-nucleus selections
    nfirst=CandperBase-tbase_first+1
    nlast=nfirst-mnum_btn-fnum_btn+1
    DO i=nfirst,nlast,-1
      posnucleus=posnucleus+1
      ped(self_males(i))%contrib=fconf+fconm
      sel_sires(1,posnucleus)=self_males(i)
    END DO

  END IF  !(base population has been initiated)

  !  in monoeciuos species all selected sires are also selected dams
  FORALL(j=1:nooffspring) sel_dams(1,j)=sel_sires(1,j)
  FORALL(j=1:CandperBase) sel_dam_base(j)=sel_sir_base(j)

!==================================
  END SUBROUTINE monorank_nucleus
!==================================
!==================================
!  SUBROUTINE diorank_nucleus
!==================================
! Local subroutine for dioecious ranking of candidates according to sib weights
! in a nucleus breeding system. Created HRH 10/01/13.
! DISABLED DUE TO UNABILITY OF NUCLEUS BREEDING TO CONFORM TO STATIC PROCEDURES
!  IMPLICIT NONE

!  INTEGER :: i,j,count_males,count_fmales
!  INTEGER :: posnucmales,posnucfmales,posbasemales,posbasefmales
!  INTEGER, ALLOCATABLE, DIMENSION(:) :: self_males,self_fmales
!  REAL(KIND=dp), ALLOCATABLE, DIMENSION(:) :: rank_males,rank_fmales

! variables for heapsort ranking algorithm
!  INTEGER :: nsort,lsort,irsort,rrself
!  REAL(KIND=dp) :: rrindx

! First allocate for nuclues ranking
!  ALLOCATE(self_males(CandperPop/2),self_fmales(CandperPop/2))
!  ALLOCATE(rank_males(CandperPop/2),rank_fmales(CandperPop/2))

!   Resetting local variables
!    FORALL(i=1:CandperPop/2) self_males(i)=0
!    FORALL(i=1:CandperPop/2) self_fmales(i)=0
!    FORALL(i=1:CandperPop/2) rank_males(i)=0.0_dp
!    FORALL(i=1:CandperPop/2) rank_fmales(i)=0.0_dp

!    count_males=0
!    count_fmales=0
!    posnucmales=0
!    posnucfmales=0
!    posbasemales=0
!    posbasefmales=0

    !Nucleus population male and female candidates, count them, access their ID and index
!    DO i=jini(time),jlast
!      IF((ped(i)%sex=='m').AND.(ped(i)%pop==1))THEN
!        count_males=count_males+1
!        self_males(count_males)=ped(i)%self
!        IF(selected_trait(1,time)==1) rank_males(count_males)=ped(i)%index_X
!        IF(selected_trait(1,time)==2) rank_males(count_males)=ped(i)%index_Y
!        IF(selected_trait(1,time)<=0) rank_males(count_males)=ped(i)%index_XY
!      ELSE IF((ped(i)%sex=='f').AND.(ped(i)%pop==1))THEN
!        count_fmales=count_fmales+1
!        self_fmales(count_fmales)=ped(i)%self
!        IF(selected_trait(1,time)==1) rank_fmales(count_fmales)=ped(i)%index_X
!        IF(selected_trait(1,time)==2) rank_fmales(count_fmales)=ped(i)%index_Y
!        IF(selected_trait(1,time)<=0) rank_fmales(count_fmales)=ped(i)%index_XY
!      END IF
!    END DO

!     ranking according to EBV for males
!     ----------ascending numerical order---------
!    nsort=count_males
!    lsort=nsort/2+1
!    irsort=nsort
!102 CONTINUE
!      IF(lsort.GT.1)THEN
!        lsort=lsort-1
!        rrself=self_males(lsort)
!        rrindx=rank_males(lsort)
!      ELSE
!        rrindx=rank_males(irsort)
!        rrself=self_males(irsort)
!        rank_males(irsort)=rank_males(1)
!        self_males(irsort)=self_males(1)
!        irsort=irsort-1
!        IF(irsort.EQ.1)THEN
!          rank_males(1)=rrindx
!          self_males(1)=rrself
!        GOTO 302
!        END IF
!      END IF
!      i=lsort
!      j=lsort+lsort
!202   IF(j.LE.irsort)THEN
!        IF(j.LT.irsort)THEN
!          IF(rank_males(j).LT.rank_males(j+1)) j=j+1
!        END IF
!          IF(rrindx.LT.rank_males(j))THEN
!          rank_males(i)=rank_males(j)
!          self_males(i)=self_males(j)
!          i=j
!          j=j+j
!        ELSE
!          j=irsort+1
!        END IF
!        GOTO 202
!      END IF
!      rank_males(i)=rrindx
!      self_males(i)=rrself
!      GOTO 102
!302 CONTINUE

!   ascending numerical order, thus loop goes backwards
!    nsort=count_males-mnum+1
!    DO i=count_males,nsort,-1
!      posnucmales=posnucmales+1
!      ped(self_males(i))%contrib=1
!      sel_sires(1,posnucmales)=self_males(i)
!    END DO
!    nsort=count_males-mnum_ntb+1
!    DO i=count_males,nsort,-1
!      posbasemales=posbasemales+1
!      ped(self_males(i))%base_contrib=1
!      sel_sir_base(posbasemales)=self_males(i)
!    END DO

!   ranking according to EBV for females
!   ----------ascending numerical order---------
!    nsort=count_fmales
!    lsort=nsort/2+1
!    irsort=nsort
!103 CONTINUE
!      IF(lsort.GT.1)THEN
!        lsort=lsort-1
!        rrself=self_fmales(lsort)
!        rrindx=rank_fmales(lsort)
!      ELSE
!        rrindx=rank_fmales(irsort)
!        rrself=self_fmales(irsort)
!        rank_fmales(irsort)=rank_fmales(1)
!        self_fmales(irsort)=self_fmales(1)
!        irsort=irsort-1
!        IF(irsort.EQ.1)THEN
!          rank_fmales(1)=rrindx
!          self_fmales(1)=rrself
!          GOTO 303
!        END IF
!      END IF
!      i=lsort
!      j=lsort+lsort
!203   IF(j.LE.irsort)THEN
!        IF(j.LT.irsort)THEN
!          IF(rank_fmales(j).LT.rank_fmales(j+1)) j=j+1
!        END IF
!        IF(rrindx.LT.rank_fmales(j))THEN
!          rank_fmales(i)=rank_fmales(j)
!          self_fmales(i)=self_fmales(j)
!          i=j
!          j=j+j
!        ELSE
!          j=irsort+1
!        END IF
!        GOTO 203
!      END IF
!      rank_fmales(i)=rrindx
!      self_fmales(i)=rrself
!      GOTO 103
!303 CONTINUE

!   ascending numerical order, thus loop goes backwards
!    nsort=count_fmales-fnum+1
!    DO i=count_fmales,nsort,-1
!      posnucfmales=posnucfmales+1
!      ped(self_fmales(i))%contrib=1
!      sel_dams(1,posnucfmales)=self_fmales(i)
!    END DO
!    nsort=count_fmales-fnum_ntb+1
!    DO i=count_fmales,nsort,-1
!      posbasefmales=posbasefmales+1
!      ped(self_fmales(i))%base_contrib=1
!      sel_dam_base(posbasefmales)=self_fmales(i)
!    END DO

    ! Reallocate for base population ranking
!    DEALLOCATE(self_males,self_fmales)
!    DEALLOCATE(rank_males,rank_fmales)
!    ALLOCATE(self_males(CandperBase/2),self_fmales(CandperBase/2))
!    ALLOCATE(rank_males(CandperBase/2),rank_fmales(CandperBase/2))

!   Resetting local variables
!    FORALL(i=1:CandperBase/2) self_males(i)=0
!    FORALL(i=1:CandperBase/2) self_fmales(i)=0
!    FORALL(i=1:CandperBase/2) rank_males(i)=0.0_dp
!    FORALL(i=1:CandperBase/2) rank_fmales(i)=0.0_dp

!    count_males=0
!    count_fmales=0

    !Base population male and female candidates, count them, access their ID and index
!    DO i=jini(time),jlast
!      IF((ped(i)%sex=='m').AND.(ped(i)%pop==2))THEN
!        count_males=count_males+1
!        self_males(count_males)=ped(i)%self
!        IF(selected_trait(2,time)==1) rank_males(count_males)=ped(i)%index_X
!        IF(selected_trait(2,time)==2) rank_males(count_males)=ped(i)%index_Y
!        IF(selected_trait(2,time)<=0) rank_males(count_males)=ped(i)%index_XY
!      ELSE IF((ped(i)%sex=='f').AND.(ped(i)%pop==2))THEN
!        count_fmales=count_fmales+1
!        self_fmales(count_fmales)=ped(i)%self
!        IF(selected_trait(2,time)==1) rank_fmales(count_fmales)=ped(i)%index_X
!        IF(selected_trait(2,time)==2) rank_fmales(count_fmales)=ped(i)%index_Y
!        IF(selected_trait(2,time)<=0) rank_fmales(count_fmales)=ped(i)%index_XY
!      END IF
!    END DO

!     ranking according to EBV for males
!     ----------ascending numerical order---------
!    nsort=count_males
!    lsort=nsort/2+1
!    irsort=nsort
!106 CONTINUE
!      IF(lsort.GT.1)THEN
!        lsort=lsort-1
!        rrself=self_males(lsort)
!        rrindx=rank_males(lsort)
!      ELSE
!        rrindx=rank_males(irsort)
!        rrself=self_males(irsort)
!        rank_males(irsort)=rank_males(1)
!        self_males(irsort)=self_males(1)
!        irsort=irsort-1
!        IF(irsort.EQ.1)THEN
!          rank_males(1)=rrindx
!          self_males(1)=rrself
!        GOTO 306
!        END IF
!      END IF
!      i=lsort
!      j=lsort+lsort
!206   IF(j.LE.irsort)THEN
!        IF(j.LT.irsort)THEN
!          IF(rank_males(j).LT.rank_males(j+1)) j=j+1
!        END IF
!          IF(rrindx.LT.rank_males(j))THEN
!          rank_males(i)=rank_males(j)
!          self_males(i)=self_males(j)
!          i=j
!          j=j+j
!        ELSE
!          j=irsort+1
!        END IF
!        GOTO 206
!      END IF
!      rank_males(i)=rrindx
!      self_males(i)=rrself
!      GOTO 106
!306 CONTINUE

!!   ascending numerical order, thus loop goes backwards
!    nsort=count_males-mnum_base+1
!    DO i=count_males,nsort,-1
!      posbasemales=posbasemales+1
!      ped(self_males(i))%base_contrib=1
!      sel_sir_base(posbasemales)=self_males(i)
!    END DO
!    nsort=count_males-mnum_btn+1
!    DO i=count_males,nsort,-1
!      posnucmales=posnucmales+1
!      ped(self_males(i))%contrib=1
!      sel_sires(1,posnucmales)=self_males(i)
!    END DO

!   ranking according to EBV for females
!   ----------ascending numerical order---------
!    nsort=count_fmales
!    lsort=nsort/2+1
!    irsort=nsort
!107 CONTINUE
!      IF(lsort.GT.1)THEN
!        lsort=lsort-1
!        rrself=self_fmales(lsort)
!        rrindx=rank_fmales(lsort)
!      ELSE
!        rrindx=rank_fmales(irsort)
!        rrself=self_fmales(irsort)
!        rank_fmales(irsort)=rank_fmales(1)
!        self_fmales(irsort)=self_fmales(1)
!        irsort=irsort-1
!        IF(irsort.EQ.1)THEN
!          rank_fmales(1)=rrindx
!          self_fmales(1)=rrself
!          GOTO 307
!        END IF
!      END IF
!      i=lsort
!      j=lsort+lsort
!207   IF(j.LE.irsort)THEN
!        IF(j.LT.irsort)THEN
!          IF(rank_fmales(j).LT.rank_fmales(j+1)) j=j+1
!        END IF
!        IF(rrindx.LT.rank_fmales(j))THEN
!          rank_fmales(i)=rank_fmales(j)
!          self_fmales(i)=self_fmales(j)
!          i=j
!          j=j+j
!        ELSE
!          j=irsort+1
!        END IF
!        GOTO 207
!      END IF
!      rank_fmales(i)=rrindx
!      self_fmales(i)=rrself
!      GOTO 107
!307 CONTINUE

!   ascending numerical order, thus loop goes backwards
!    nsort=count_fmales-fnum_base+1
!    DO i=count_fmales,nsort,-1
!      posbasefmales=posbasefmales+1
!      ped(self_fmales(i))%base_contrib=1
!      sel_dam_base(posbasefmales)=self_fmales(i)
!    END DO
!    nsort=count_fmales-fnum_btn+1
!    DO i=count_fmales,nsort,-1
!      posnucfmales=posnucfmales+1
!      ped(self_fmales(i))%contrib=1
!      sel_dams(1,posnucfmales)=self_fmales(i)
!    END DO

!==================================
!  END SUBROUTINE diorank_nucleus
!==================================
!==================================
  END SUBROUTINE rank_candidates
!==================================
!==================================
  SUBROUTINE prod_popselect_OS(nooffspring)
! Selects from candidates in BPs: forward selection
! with a constrain on average coancestry following the optimum
! contribution principle.
! ONLY FOR MONOECIOUS
! created 11/06/11 HRH
! Modified by HRH 06/05/13 to accomodate nucleus breeding and to make possible
! among-line selection. Elite parents are only chosen from the nucleus and not
! from the base. OBSERVE: For the moment among-line selection is based on the same
! criteria postulated for within-line selection. If there are differences in
! selection criteria among different lines, strange results may occur.
!==================================
  IMPLICIT NONE

  INTEGER :: i_op,j_op,k_op,m_op
  INTEGER :: ac_op,dc_op
  INTEGER :: rec_tria1
  INTEGER, INTENT(IN) :: nooffspring
  INTEGER, ALLOCATABLE, DIMENSION(:) :: best_op,self_op,trial_op,accept_op
  INTEGER, ALLOCATABLE, DIMENSION(:) :: self_line, select_line
  REAL(KIND=dp), ALLOCATABLE, DIMENSION(:) :: rank_line
  REAL(KIND=dp), ALLOCATABLE, DIMENSION(:) :: EBV_op, NRM_std_prod
  REAL(KIND=dp) :: fbest_op,score_op,del_op,faccept_op
  REAL(KIND=dp) :: temp_op
  REAL(KIND=dp) :: sd_ebv,av_ebv
  REAL(KIND=dp) :: sm_ebv,sq_ebv
  REAL(KIND=dp) :: mean_opcoa
  REAL(KIND=dp) :: sdev_opcoa
  REAL(KIND=dp) :: sum_coa
  REAL(KIND=dp) :: sumq_coa

! Variables for heapsort ranking algorithm
  INTEGER :: nsort,lsort,irsort,rrself,rrorder
  REAL(KIND=dp) :: rrindx
  TYPE ranking
    INTEGER :: self
    INTEGER :: order
    REAL(KIND=dp) :: EBV
  END TYPE ranking
  TYPE(ranking), ALLOCATABLE, DIMENSION(:) :: ranks

! Allocation and resetting of local variables
  ALLOCATE(best_op(nooffspring))
  ALLOCATE(trial_op(nooffspring))
  ALLOCATE(self_op(nooffspring))
  ALLOCATE(accept_op(nooffspring))
  ALLOCATE(EBV_op(nooffspring))
  ALLOCATE(NRM_std_prod(SIZE(newa,DIM=2)))
  ALLOCATE(select_line(num_pops))

  FORALL(j_op=jini(time):jlast) ped(j_op)%prod_contrib=0
  FORALL(j_op=1:SIZE(newa,DIM=2)) NRM_std_prod(j_op)=0.0_dp
  FORALL(k_op=1:fnum_tprod+mnum_tprod,j_op=1:2) sel_sir_prod(k_op,j_op)=0
  FORALL(k_op=1:fnum_tprod+mnum_tprod,j_op=1:2) sel_dam_prod(k_op,j_op)=0
  FORALL(i_op=1:num_pops) select_line(i_op)=0

! In selected number of populations is smaller than the number of populations
! available commence among line ranking and selection
  IF(pop_prod<num_pops)THEN

    ALLOCATE(self_line(num_pops))
    ALLOCATE(rank_line(num_pops))

    FORALL(i_op=1:num_pops) self_line(i_op)=0
    FORALL(i_op=1:num_pops) rank_line(i_op)=0.0_dp

 !  Access all mean indices for all populations
    DO i_op=1,num_pops
      self_line(i_op)=i_op
      IF(selected_trait(i_op,time)==1) rank_line(i_op)=MIndex_X(i_op,time+1)
      IF(selected_trait(i_op,time)==2) rank_line(i_op)=MIndex_Y(i_op,time+1)
      IF(selected_trait(i_op,time)<=0) rank_line(i_op)=MIndex_XY(i_op,time+1)
    END DO

    !   ranking according to MIndex for lines
!   ----------ascending numerical order---------
    nsort=num_pops
    lsort=nsort/2+1
    irsort=nsort
104 CONTINUE
      IF(lsort.GT.1)THEN
        lsort=lsort-1
        rrself=self_line(lsort)
        rrindx=rank_line(lsort)
      ELSE
        rrindx=rank_line(irsort)
        rrself=self_line(irsort)
        rank_line(irsort)=rank_line(1)
        self_line(irsort)=self_line(1)
        irsort=irsort-1
        IF(irsort.EQ.1)THEN
          rank_line(1)=rrindx
          self_line(1)=rrself
        GOTO 304
        END IF
      END IF
      i_op=lsort
      j_op=lsort+lsort
204   IF(j_op.LE.irsort)THEN
        IF(j_op.LT.irsort)THEN
          IF(rank_line(j_op).LT.rank_line(j_op+1)) j_op=j_op+1
        END IF
        IF(rrindx.LT.rank_line(j_op))THEN
          rank_line(i_op)=rank_line(j_op)
          self_line(i_op)=self_line(j_op)
          i_op=j_op
          j_op=j_op+j_op
        ELSE
          j_op=irsort+1
        END IF
      GOTO 204
      END IF
      rank_line(i_op)=rrindx
      self_line(i_op)=rrself
      GOTO 104
304 CONTINUE

!   Assigning selection of candidate lines by following the ranking
!   Ascending numerical order, thus loop goes backwards
!   goes from num_pops to 'pop_prod' elements further down
    nsort=num_pops-pop_prod+1
    DO i_op=num_pops,nsort,-1
      select_line(self_line(i_op))=1
    END DO

    DEALLOCATE(self_line)
    DEALLOCATE(rank_line)

  ELSE   !If there is no among-line selection, treat all lines as selected

    FORALL(i_op=1:num_pops) select_line(i_op)=1

  END IF

! Now over to within line selection
! best and trial are in terms of contributions,
! either 1 (selected for production) or 0 (not selected for production)

  dc_op=0

  DO i_op=1,num_pops !For each populations/lines that were selected do:
    IF(select_line(i_op)>0)THEN

      FORALL(j_op=1:nooffspring) best_op(j_op)=0
      FORALL(j_op=1:nooffspring) trial_op(j_op)=0
      FORALL(j_op=1:nooffspring) self_op(j_op)=0
      FORALL(j_op=1:nooffspring) EBV_op(j_op)=0.0d0
      FORALL(j_op=1:SIZE(newa,DIM=2)) NRM_std_prod(j_op)=newa(i_op,j_op)

      ! Calculates the average and standard deviation of coancestry for pop i_op
      sum_coa=0.0_dp
      sumq_coa=0.0_dp
      DO j_op=1,nooffspring
        DO k_op=1,nooffspring
          IF(j_op==k_op)THEN
            rec_tria1=n_rec(j_op,k_op,CandperPop+CandperBase)
            sum_coa=sum_coa+NRM_std_prod(rec_tria1)
            sumq_coa=sumq_coa+NRM_std_prod(rec_tria1)*NRM_std_prod(rec_tria1)
          ELSE IF(j_op>k_op)THEN
            rec_tria1=n_rec(k_op,j_op,CandperPop+CandperBase)
            sum_coa=sum_coa+NRM_std_prod(rec_tria1)
            sumq_coa=sumq_coa+NRM_std_prod(rec_tria1)*NRM_std_prod(rec_tria1)
          ELSE IF(j_op<k_op)THEN
            rec_tria1=n_rec(j_op,k_op,CandperPop+CandperBase)
            sum_coa=sum_coa+NRM_std_prod(rec_tria1)
            sumq_coa=sumq_coa+NRM_std_prod(rec_tria1)*NRM_std_prod(rec_tria1)
          END IF
        END DO
      END DO

!     Stores NRM as N(0,1), including selfs and reciprocals
      ac_op=nooffspring**2
      mean_opcoa=sum_coa/ac_op
      sdev_opcoa=SQRT((sumq_coa-(sum_coa*sum_coa)/ac_op)/(ac_op-1))
      FORALL(j_op=1:SIZE(newa,DIM=2)) NRM_std_prod(j_op)=(NRM_std_prod(j_op)-mean_opcoa)/sdev_opcoa

!     Calculates the average and standard deviation of breeding values
      counter=0
      sm_ebv=0.0_dp
      sq_ebv=0.0_dp
      DO j_op=jini(time),jlast
        IF(ped(j_op)%pop==i_op)THEN
          counter=counter+1
          IF(selected_trait(i_op,time)==1)THEN
            sm_ebv=sm_ebv+ped(j_op)%index_X
            sq_ebv=sq_ebv+ped(j_op)%index_X*ped(j_op)%index_X
            EBV_op(counter)=ped(j_op)%index_X
          ELSE IF(selected_trait(i_op,time)==2)THEN
            sm_ebv=sm_ebv+ped(j_op)%index_Y
            sq_ebv=sq_ebv+ped(j_op)%index_Y*ped(j_op)%index_Y
            EBV_op(counter)=ped(j_op)%index_Y
          ELSE IF(selected_trait(i_op,time)<=0)THEN
            sm_ebv=sm_ebv+ped(j_op)%index_XY
            sq_ebv=sq_ebv+ped(j_op)%index_XY*ped(j_op)%index_XY
            EBV_op(counter)=ped(j_op)%index_XY
          END IF
          self_op(counter)=ped(j_op)%self
        END IF
      END DO

      ! Stores EBV as N(0,1)
      av_ebv=sm_ebv/nooffspring
      sd_ebv=SQRT((sq_ebv-((sm_ebv*sm_ebv)/nooffspring))/(nooffspring-1))
      FORALL(j_op=1:nooffspring) EBV_op(j_op)=(EBV_op(j_op)-av_ebv)/sd_ebv

      ! Allocation of the ranking array
      ALLOCATE(ranks(nooffspring))
      FORALL(j_op=1:nooffspring) ranks(j_op)%self=self_op(j_op)
      FORALL(j_op=1:nooffspring) ranks(j_op)%EBV=EBV_op(j_op)
      FORALL(j_op=1:nooffspring) ranks(j_op)%order=j_op

!   ranking according to EBV
!   sorting routine following heapsort algorithm
!   ----------ascending numerical order---------
      nsort=nooffspring
      lsort=nsort/2+1
      irsort=nsort
110   CONTINUE
        IF(lsort.GT.1)THEN
          lsort=lsort-1
          rrself=ranks(lsort)%self
          rrindx=ranks(lsort)%EBV
          rrorder=ranks(lsort)%order
        ELSE
          rrindx=ranks(irsort)%EBV
          rrself=ranks(irsort)%self
          rrorder=ranks(irsort)%order
          ranks(irsort)%EBV=ranks(1)%EBV
          ranks(irsort)%self=ranks(1)%self
          ranks(irsort)%order=ranks(1)%order
          irsort=irsort-1
          IF(irsort.EQ.1)THEN
            ranks(1)%EBV=rrindx
            ranks(1)%self=rrself
            ranks(1)%order=rrorder
            GOTO 310
          END IF
        END IF
        k_op=lsort
        j_op=lsort+lsort
210     IF(j_op.LE.irsort)THEN
          IF(j_op.LT.irsort)THEN
            IF(ranks(j_op)%EBV.LT.ranks(j_op+1)%EBV) j_op=j_op+1
          END IF
          IF(rrindx.LT.ranks(j_op)%EBV)THEN
            ranks(k_op)%EBV=ranks(j_op)%EBV
            ranks(k_op)%self=ranks(j_op)%self
            ranks(k_op)%order=ranks(j_op)%order
            k_op=j_op
            j_op=j_op+j_op
          ELSE
            j_op=irsort+1
          END IF
          GOTO 210
        END IF
        ranks(k_op)%EBV=rrindx
        ranks(k_op)%self=rrself
        ranks(k_op)%order=rrorder
        GOTO 110
310   CONTINUE

!     As a prior, contribution is determined according to breeding value ranking
      ac_op=0
      DO j_op=nooffspring,1,-1
        IF(ac_op<sel_prod)THEN
          ac_op=ac_op+1
          ped(ranks(j_op)%self)%prod_contrib=1
!         This is original order in the production vector
          best_op(ranks(j_op)%order)=1
        ELSE
          EXIT
        END IF
      END DO
      DEALLOCATE(ranks)

      IF(Constraint_prod_OS/=-9)THEN
!     if no constraint then truncation selection across populations will operate
!     otherwise optimum contribution selection taking into account coancestry
!     OBSERVE! THIS PART IS STILL COMPLETELY STATIC

!       Simulated annealing algorithm for optimum selection (with memory)
        temp_op=tini_nec_os

!       Initial (and best) solution is evaluated
        accept_op=best_op
        fbest_op=select_prodpop_OS_eval(best_op)
        faccept_op=fbest_op

!	    Across temperatures do:
        across_t_OS_production: DO j_op=1,tsteps_nec_os
          m_op=0

!         Within temperatures do:
          within_t_OS_production: DO k_op=1,nover_nec_os

            trial_op=best_op  !Trial selection becomes prior best selection
            CALL select_prodpop_OS_trans(trial_op)    !Mutate trial selection
            score_op=select_prodpop_OS_eval(trial_op) !Evaluate trial selection
            del_op=score_op-faccept_op                 !Calculate difference

! If trial selection is better, accept it and compare it with the best selection
            IF(del_op<=0.0_dp)THEN
              m_op=m_op+1
              faccept_op=score_op
              accept_op=trial_op
              IF(faccept_op<fbest_op)THEN
                best_op=trial_op
                fbest_op=score_op
              END IF
            ELSE !If trial selection is worse, it may still be accepted due to SA-luck
              CALL random_number(xrand)
              IF(xrand<exp(-del_op/temp_op))THEN
                m_op=m_op+1
                faccept_op=score_op
                accept_op=trial_op
              END IF
            END IF

            !Íf too many accepted mutations, stop using this temperature
            IF(m_op>=nlimit_nec_os) EXIT within_t_OS_production

          END DO within_t_OS_production

          !If there are no accepted mutations, exit SA
          IF(m_op==0) EXIT across_t_OS_production
          temp_op=temp_op*tfactr_nec_os !Reduce temperature with factor

        END DO across_t_OS_production

      END IF

 !    Backup final selection
      DO j_op=1,CandperPop
        IF(best_op(j_op)==1)THEN
          dc_op=dc_op+1
          ped(self_op(j_op))%prod_contrib=best_op(j_op)
          sel_sir_prod(dc_op,1)=self_op(j_op) ! paste the self
          sel_dam_prod(dc_op,1)=self_op(j_op) ! paste the self
          sel_sir_prod(dc_op,2)=i_op ! paste the population code
          sel_dam_prod(dc_op,2)=i_op ! paste the population code
        ELSE IF(best_op(j_op)==0)THEN
          ped(self_op(j_op))%prod_contrib=0
        END IF
      END DO

    END IF    !if pop/line selected
  END DO   !for every pop

  DEALLOCATE(select_line)
  DEALLOCATE(best_op)
  DEALLOCATE(trial_op)
  DEALLOCATE(self_op)
  DEALLOCATE(accept_op)
  DEALLOCATE(EBV_op)
  DEALLOCATE(NRM_std_prod)

  CONTAINS
!==================================
  SUBROUTINE select_prodpop_OS_trans(OS_prod_trans_vector)
! Mutates elite population selection there is no control that equal numbers of
! individuals are selected from each breeding population.
!==================================
  INTEGER, DIMENSION(CandperPop), INTENT(INOUT) :: OS_prod_trans_vector
  INTEGER, ALLOCATABLE, DIMENSION(:) :: OS_prod_ones_vector
  INTEGER, ALLOCATABLE, DIMENSION(:) :: OS_prod_zeros_vector
  INTEGER :: transit
  INTEGER :: swap1
  INTEGER :: swap2
  INTEGER :: counts_zeros
  INTEGER :: counts_ones

! Count how many "zeros" in OS_prod_trans_vector
  counts_zeros=COUNT(OS_prod_trans_vector==0)
! Count how many "ones" in OS_prod_trans_vector
  counts_ones=COUNT(OS_prod_trans_vector==1)

! Allocates and creates separate lists of selected and unselected individuals
  ALLOCATE(OS_prod_zeros_vector(counts_zeros))
  ALLOCATE(OS_prod_ones_vector(counts_ones))
  FORALL(swap1=1:counts_zeros) OS_prod_zeros_vector(swap1)=0
  FORALL(swap1=1:counts_ones) OS_prod_ones_vector(swap1)=0
  counts_zeros=0
  counts_ones=0
  DO swap1=1,CandperPop
    IF(OS_prod_trans_vector(swap1)==1)THEN
      counts_ones=counts_ones+1
      OS_prod_ones_vector(counts_ones)=swap1
    ELSE IF(OS_prod_trans_vector(swap1)==0)THEN
      counts_zeros=counts_zeros+1
      OS_prod_zeros_vector(counts_zeros)=swap1
    END IF
  END DO

! Samples a selected individual
  CALL random_number(xrand)
  transit=FLOOR(xrand*REAL(counts_ones,dp))+1
  swap1=OS_prod_ones_vector(transit)
! Samples an unselected individual
  CALL random_number(xrand)
  transit=FLOOR(xrand*REAL(counts_zeros,dp))+1
  swap2=OS_prod_zeros_vector(transit)

! Swaps both cells in OS_prod_trans_vector
! the cell containing one takes now zero
  OS_prod_trans_vector(swap1)=0
! the cell containing zero takes now one
  OS_prod_trans_vector(swap2)=1

  DEALLOCATE(OS_prod_zeros_vector)
  DEALLOCATE(OS_prod_ones_vector)
!==================================
  END SUBROUTINE select_prodpop_OS_trans
!==================================
!==================================
  FUNCTION select_prodpop_OS_eval(OS_prod_eval_vector)
! Evaluates the total merit of the current selection in the form of
! coancestries as half the additive relationships in NRM_cand vector
! and in the form of breeding values.
!==================================
  INTEGER :: i_coa_op,j_coa_op
!  INTEGER :: i_prod_pop,j_prod_pop
  INTEGER :: i_prod_rank,j_prod_rank
  INTEGER :: rec_op_funct
  INTEGER, DIMENSION(CandperPop), INTENT(IN) :: OS_prod_eval_vector
  REAL(KIND=dp) :: select_prodpop_OS_eval
  REAL(KIND=dp) :: sum_coa,ave_EBV_op,par_prod

  ave_EBV_op=0.0_dp
  sum_coa=0.0_dp
  par_prod = REAL(mnum_prod+fnum_prod,dp)

  DO i_coa_op=1,SIZE(OS_prod_eval_vector)
    IF(OS_prod_eval_vector(i_coa_op)==1)THEN
      i_prod_rank=ped(self_op(i_coa_op))%rank
      ave_EBV_op=ave_EBV_op+EBV_op(i_coa_op)
      DO j_coa_op=1,SIZE(OS_prod_eval_vector)
        IF(OS_prod_eval_vector(j_coa_op)==1)THEN

          j_prod_rank=ped(self_op(j_coa_op))%rank
          IF(i_prod_rank<=j_prod_rank)THEN
            rec_op_funct=n_rec(i_prod_rank,j_prod_rank,CandperPop+CandperBase)
          ELSE IF(i_prod_rank>j_prod_rank)THEN
            rec_op_funct=n_rec(j_prod_rank,i_prod_rank,CandperPop+CandperBase)
          END IF
          sum_coa=sum_coa+NRM_std_prod(rec_op_funct)

        END IF
      END DO
    END IF
  END DO

  sum_coa=sum_coa/(par_prod*par_prod)
  ave_EBV_op=ave_EBV_op/par_prod

  select_prodpop_OS_eval=(Constraint_prod_OS*sum_coa)-((1.0d0-ABS(Constraint_prod_OS))*ave_EBV_op)
!==================================
  END FUNCTION select_prodpop_OS_eval
!==================================
!==================================
  END SUBROUTINE prod_popselect_OS
!==================================
!==================================
  SUBROUTINE OS_eqcont
! LSR 30/05/07 debugging
! performs optimum selection by minimizing
! the function coancestry*constraint-gain
! assuming EQUAL contributions among parents
! to the next generation
!==================================
  IMPLICIT NONE

  INTEGER :: i_op,j_op,k_op,m_op
  INTEGER :: ac_op
  INTEGER :: si,di
  INTEGER :: rec_tria1
  INTEGER, ALLOCATABLE, DIMENSION(:) :: best_op,trial_op
  REAL(KIND=dp), ALLOCATABLE, DIMENSION(:) :: EBV_op
  REAL(KIND=dp) :: fbest_op,score_op,del_op
  REAL(KIND=dp) :: temp_op,u_op
  REAL(KIND=dp) :: sdev_opcoa,mean_opcoa
  REAL(KIND=dp) :: sum_coa,sumq_coa
  REAL(KIND=dp) :: sdev_opebv,mean_opebv

! Allocations and resettings
  ALLOCATE(NRM_std_cand(SIZE(newa,DIM=2)))
  ALLOCATE(best_op(CandperPop))
  ALLOCATE(trial_op(CandperPop))
  ALLOCATE(EBV_op(CandperPop))
  IF(mono_dioecious==1) ALLOCATE(sex_op(CandperPop))

  FORALL(i_op=1:num_pops,j_op=1:SIZE(sel_sires,DIM=2)) sel_sires(i_op,j_op)=0
  FORALL(i_op=1:num_pops,j_op=1:SIZE(sel_dams,DIM=2)) sel_dams(i_op,j_op)=0
  FORALL(i_op=jini(time):jlast) ped(i_op)%contrib=0

! For each breeding population do:
  DO i_op=1,num_pops

    FORALL(j_op=1:CandperPop) best_op(j_op)=0
    FORALL(j_op=1:CandperPop) trial_op(j_op)=0
    FORALL(j_op=1:CandperPop) EBV_op(j_op)=0.0_dp
    FORALL(j_op=1:SIZE(NRM_std_cand)) NRM_std_cand(j_op)=0.0_dp
    FORALL(j_op=1:SIZE(NRM_std_cand)) NRM_std_cand(j_op)=newa(i_op,j_op)

!   Sums all elements and squares of pairwise coancestries of all candidates
!   in population i_op
    sum_coa=0.0_dp
    sumq_coa=0.0_dp
    DO j_op=1,CandperPop
      DO k_op=1,CandperPop
        IF(j_op==k_op)THEN
          rec_tria1=n_rec(j_op,k_op,CandperPop)
          sum_coa=sum_coa+NRM_std_cand(rec_tria1)
          sumq_coa=sumq_coa+NRM_std_cand(rec_tria1)*NRM_std_cand(rec_tria1)
        ELSE IF(j_op>k_op)THEN
          rec_tria1=n_rec(k_op,j_op,CandperPop)
          sum_coa=sum_coa+NRM_std_cand(rec_tria1)
          sumq_coa=sumq_coa+NRM_std_cand(rec_tria1)*NRM_std_cand(rec_tria1)
        ELSE IF(j_op<k_op)THEN
          rec_tria1=n_rec(j_op,k_op,CandperPop)
          sum_coa=sum_coa+NRM_std_cand(rec_tria1)
          sumq_coa=sumq_coa+NRM_std_cand(rec_tria1)*NRM_std_cand(rec_tria1)
        END IF
      END DO
    END DO

!   Calculates average and standard deviation of individual coancestry
!   Then transforms individual coancestries into N(0,1) variables
    ac_op=(CandperPop*CandperPop)
    mean_opcoa=sum_coa/ac_op
    sdev_opcoa=SQRT((sumq_coa-(sum_coa*sum_coa)/ac_op)/(ac_op-1))
    FORALL(j_op=1:SIZE(NRM_std_cand)) NRM_std_cand(j_op)=(NRM_std_cand(j_op)-mean_opcoa)/sdev_opcoa

!   Backup of EBV & genders
!   Takes prior solution from candidates as they appear in the pedigree list
    ac_op=0
    si=0
    di=0
    IF(mono_dioecious==0)THEN
      DO j_op=jini(time),jlast
        IF(ped(j_op)%pop==i_op)THEN
          ac_op=ac_op+1
          IF(selected_trait(i_op,time)==1) EBV_op(ac_op)=ped(j_op)%index_X
          IF(selected_trait(i_op,time)==2) EBV_op(ac_op)=ped(j_op)%index_Y
          IF(selected_trait(i_op,time)<=0) EBV_op(ac_op)=ped(j_op)%index_XY
          IF(si<(mnum+fnum))THEN
            si=si+1
            best_op(ac_op)=1
          END IF
        END IF
      END DO
    ELSE IF(mono_dioecious==1)THEN
      DO j_op=jini(time),jlast
        IF(ped(j_op)%pop==i_op)THEN
          ac_op=ac_op+1
          IF(selected_trait(i_op,time)==1) EBV_op(ac_op)=ped(j_op)%index_X
          IF(selected_trait(i_op,time)==2) EBV_op(ac_op)=ped(j_op)%index_Y
          IF(selected_trait(i_op,time)<=0) EBV_op(ac_op)=ped(j_op)%index_XY
          sex_op(ac_op)=ped(j_op)%sex
          IF((ped(j_op)%sex=='m').AND.(si<mnum))THEN
            si=si+1
            best_op(ac_op)=1
          ELSE IF((ped(j_op)%sex=='f').AND.(di<fnum))THEN
            di=di+1
            best_op(ac_op)=1
          END IF
        END IF
      END DO
    END IF ! mono_dioecious

!   Calculates mean and standard deviations of individual EBVs
!   Then transforms individual EBVs into N(0,1) variables
    mean_opebv=SUM(EBV_op)/CandperPop
    sdev_opebv=SQRT((SUM(EBV_op**2)-(SUM(EBV_op)**2)/CandperPop)/(CandperPop-1))
    FORALL(j_op=1:CandperPop) EBV_op(j_op)=(EBV_op(j_op)-mean_opebv)/sdev_opebv

    IF(mono_dioecious==0)THEN
!     Simulated annealing algorithm for optimum selection [monoecious]

      temp_op=tini_op  !Initial temperature set
      fbest_op=op_funct(best_op)!Calculating initial merit using prior selection

 !    Across annealing temperatures do:
      across_tOP_monoecious: DO j_op=1,tsteps_op
        m_op=0

        ! Within annealing temperatures do:
        within_tOP_monoecious: DO k_op=1,nover_op

          trial_op=best_op  !Trial selection = prior selection
          CALL op_trans_monoecious(trial_op) !Trial selection is mutated
          score_op=op_funct(trial_op) !New merit is calculated
          del_op=score_op-fbest_op

 ! If new merit is better (smaller) than the old or if SA-luck occurs
 ! then accept the mutation of the selection vector, else not.
          CALL random_number(u_op)
          IF((del_op<=0.0_dp).OR.(u_op<exp(-del_op/temp_op)))THEN
            m_op=m_op+1
            fbest_op=score_op
            best_op=trial_op
          END IF

          !If there are too many mutations, stop using the current temperature
          IF(m_op>=nlimit_op) EXIT within_tOP_monoecious

        END DO within_tOP_monoecious

        !If there where no mutations, stop SA
        IF(m_op==0) EXIT across_tOP_monoecious

        temp_op=temp_op*tfactr_op !Reduce SA-temperature by factor

      END DO across_tOP_monoecious

    ELSE IF(mono_dioecious==1)THEN
!     Simulated annealing algorithm for optimum selection [dioecious]

      temp_op=tini_op  !Initial temperature set
      fbest_op=op_funct(best_op) !Calculating initial merit using prior selection

!     Across annealing temperatures do:
      across_tOP: DO j_op=1,tsteps_op
        m_op=0

        ! Within annealing temperatures do:
        within_tOP: DO k_op=1,nover_op

          trial_op=best_op    !Trial selection = prior selection
          CALL op_trans_dioecious(trial_op)  !Trial selection is mutated
          score_op=op_funct(trial_op)   !New merit is calculated
          del_op=score_op-fbest_op

! If new merit is better (smaller) than the old or if SA-luck occurs
! then accept the mutation of the selection vector, else not.
          CALL random_number(u_op)
          IF((del_op<=0.0_dp).OR.(u_op<exp(-del_op/temp_op)))THEN
            m_op=m_op+1
            fbest_op=score_op
            best_op=trial_op
          END IF

          !If there are too many mutations, stop using the current temperature
          IF(m_op>=nlimit_op) EXIT within_tOP

        END DO within_tOP

        !If there where no mutations, stop SA
        IF(m_op==0) EXIT across_tOP

        temp_op=temp_op*tfactr_op  !Reduce SA-temperature by factor

      END DO across_tOP

    END IF ! mono_dioecious

!   Backup new selection
    si=0
    di=0
    ac_op=0

    IF(mono_dioecious==0)THEN

      ! Assess which candidates that were chosen and declare them selected
      DO j_op=jini(time),jlast
        IF(ped(j_op)%pop==i_op)THEN
          ac_op=ac_op+1
          IF(best_op(ac_op)==1)THEN
            si=si+1
            sel_sires(i_op,si)=ped(j_op)%self
            sel_dams(i_op,si)=ped(j_op)%self
            ped(j_op)%contrib=1
          END IF
        END IF
      END DO

    ELSE IF(mono_dioecious==1)THEN

    ! Assess which sire and dam candidates were chosen and declare them selected
      DO j_op=jini(time),jlast
        IF(ped(j_op)%pop==i_op)THEN
          ac_op=ac_op+1
          IF((best_op(ac_op)==1).AND.(sex_op(ac_op)=='m'))THEN
            si=si+1
            sel_sires(i_op,si)=ped(j_op)%self
            ped(j_op)%contrib=1
!           ped(.)%rank takes any value between 1 and CandperPop
!           AND MUST NOT BE MODIFIED HERE
!           ped(j_op)%rank=ac_op
          ELSE IF((best_op(ac_op)==1).AND.(sex_op(ac_op)=='f'))THEN
            di=di+1
            sel_dams(i_op,di)=ped(j_op)%self
            ped(j_op)%contrib=1
!           ped(.)%rank takes any value between 1 and CandperPop
!           AND MUST NOT BE MODIFIED HERE
!           ped(j_op)%rank=ac_op
          END IF
        END IF
      END DO

    END IF ! mono_dioecious

  END DO ! i_op=1,num_pops

  DEALLOCATE(NRM_std_cand)
  DEALLOCATE(best_op,trial_op)
  DEALLOCATE(EBV_op)
  IF(mono_dioecious==1) DEALLOCATE(sex_op)

  CONTAINS
!==================================
  SUBROUTINE op_trans_monoecious(trans_sel_op)
! randomly swaps two candidates
! one selected become unselected
! and one unselected become selected
!==================================
  IMPLICIT NONE

  INTEGER, DIMENSION(CandperPop), INTENT(INOUT) :: trans_sel_op
  INTEGER :: swap1,swap2,transit,op_zeros
  INTEGER, DIMENSION(mnum+fnum) :: one_op
  INTEGER, ALLOCATABLE, DIMENSION(:) :: zero_cand_op

  op_zeros=CandperPop-(mnum+fnum) !Number of unselected candidates

  ALLOCATE(zero_cand_op(op_zeros))

  swap1=0
  swap2=0
  one_op=0
  zero_cand_op=0

! Assessing which candidates that are currently selected and which that are not
  DO transit=1,CandperPop
    IF(trans_sel_op(transit)==1)THEN
      swap1=swap1+1
      one_op(swap1)=transit
    ELSE IF(trans_sel_op(transit)==0)THEN
      swap2=swap2+1
      zero_cand_op(swap2)=transit
    END IF
  END DO

! One randomly chosen selected candidate become unselected
  CALL random_number(xrand)
  swap1=FLOOR(xrand*REAL(mnum+fnum,dp))+1
  trans_sel_op(one_op(swap1))=0

! One randomly chosen unselected candidate become selected
  CALL random_number(xrand)
  swap2=FLOOR(xrand*REAL(op_zeros,dp))+1
  trans_sel_op(zero_cand_op(swap2))=1

  DEALLOCATE(zero_cand_op)

!==================================
  END SUBROUTINE op_trans_monoecious
!==================================
!==================================
  SUBROUTINE op_trans_dioecious(trans_sel_op)
! randomly swaps two candidates of the same gender
! one selected become unselected
! and one unselected become selected
!==================================
  INTEGER, DIMENSION(CandperPop), INTENT(INOUT) :: trans_sel_op
  INTEGER :: swap1,swap2,swap3,transit,op_males,op_females
  INTEGER, DIMENSION (mnum+fnum) :: one_op
  INTEGER, ALLOCATABLE, DIMENSION (:) :: zero_sir_op
  INTEGER, ALLOCATABLE, DIMENSION (:) :: zero_dam_op

  op_males=(num_matings*nm)-mnum    !Number of unselected males
  op_females=(num_matings*nf)-fnum  !Number of unselected females

  ALLOCATE(zero_sir_op(op_males))
  ALLOCATE(zero_dam_op(op_females))

  swap1=0
  swap2=0
  swap3=0
  one_op=0
  zero_sir_op=0
  zero_dam_op=0

! Assessing which candidates that are currently selected and which are not
! The sex of the unselected candidates are also assessed
  DO transit=1,CandperPop
    IF(trans_sel_op(transit)==1)THEN
      swap1=swap1+1
      one_op(swap1)=transit
    ELSE IF((trans_sel_op(transit)==0).AND.(sex_op(transit)=='m'))THEN
      swap2=swap2+1
      zero_sir_op(swap2)=transit
    ELSE IF((trans_sel_op(transit)==0).AND.(sex_op(transit)=='f'))THEN
      swap3=swap3+1
      zero_dam_op(swap3)=transit
    END IF
  END DO

!First one randomly chosen selected candidate become unselected. Then the
!sex of that candidate is assessed and a randomly chosen unselected candidate
!of that particular sex become selected.
  CALL random_number(xrand)
  swap1=FLOOR(xrand*REAL(mnum+fnum,dp))+1
  trans_sel_op(one_op(swap1))=0
  IF(sex_op(one_op(swap1))=='m')THEN
    CALL random_number(xrand)
    swap2=FLOOR(xrand*REAL(op_males,dp))+1
    trans_sel_op(zero_sir_op(swap2))=1
  ELSE IF(sex_op(one_op(swap1))=='f')THEN
    CALL random_number(xrand)
    swap2=FLOOR(xrand*REAL(op_females,dp))+1
    trans_sel_op(zero_dam_op(swap2))=1
  END IF

  DEALLOCATE(zero_sir_op,zero_dam_op)
!==================================
  END SUBROUTINE op_trans_dioecious
!==================================
!==================================
  FUNCTION op_funct(funct_sel_op)
!==================================
!This function calculates the total merit of a particular selection by
!weighting EBVs and coancestry. Observe that merit here is calculated
!in negative terms, i e negative merit is best.
  IMPLICIT NONE
  INTEGER :: i_coa_op,j_coa_op
  INTEGER :: rec_op_funct
  REAL(KIND=dp) :: op_funct,selpar
  REAL(KIND=dp) :: sum_coa,ave_EBV_op
  INTEGER, DIMENSION(CandperPop), INTENT(IN) :: funct_sel_op

  sum_coa=0.0_dp
  ave_EBV_op=0.0_dp
  selpar=REAL(mnum+fnum,dp)

  !Calculates average breeding value deviate (from mean) of candidate selection
  ave_EBV_op=(DOT_PRODUCT(EBV_op,funct_sel_op))/selpar

! Find all pairs of proposed candidates
  DO i_coa_op=1,CandperPop
    IF(funct_sel_op(i_coa_op)>0)THEN
      DO j_coa_op=1,CandperPop
        IF(funct_sel_op(j_coa_op)>0)THEN

          ! Access proper vector address for coancestry relationship
          IF(i_coa_op<=j_coa_op)THEN
            rec_op_funct=n_rec(i_coa_op,j_coa_op,CandperPop)
          ELSE IF(i_coa_op>j_coa_op)THEN
            rec_op_funct=n_rec(j_coa_op,i_coa_op,CandperPop)
          END IF

          ! Sum relationship deviates for the candidate pair
          sum_coa=sum_coa+NRM_std_cand(rec_op_funct)

        END IF
      END DO
    END IF
  END DO

! Calculate average relationship deviate
  sum_coa=sum_coa/(selpar*selpar)

! Calculate average merit of selection
  op_funct=(Constraint_breed_OS*sum_coa)-((1.0d0-ABS(Constraint_breed_OS))*ave_EBV_op)
! op_funct=-((1.0d0-Constraint_breed_OS)*ave_EBV_op)
!==================================
  END FUNCTION op_funct
!==================================
!==================================
  END SUBROUTINE OS_eqcont
!==================================
!==================================
  SUBROUTINE OS_necont
! LSR 31/05/07 debugging
! performs optimum selection by minimizing
! the function coancestry*constraint-gain
! assuming random mating and UNEQUAL contributions
! among parents to the next generation
!==================================
  IMPLICIT NONE

  INTEGER :: i_op,j_op,k_op,m_op
  INTEGER :: ac_op,dc_op
  INTEGER :: rec_tria1
  INTEGER, ALLOCATABLE, DIMENSION(:) :: best_op,self_op,trial_op
  REAL(KIND=dp), ALLOCATABLE, DIMENSION(:) :: EBV_op
  REAL(KIND=dp) :: fbest_op,score_op,del_op
  REAL(KIND=dp) :: temp_op
  REAL(KIND=dp) :: sd_ebv,av_ebv
  REAL(KIND=dp) :: sm_ebv,sq_ebv
  REAL(KIND=dp) :: mean_opcoa
  REAL(KIND=dp) :: sdev_opcoa
  REAL(KIND=dp) :: sum_coa
  REAL(KIND=dp) :: sumq_coa

! variables for heapsort ranking algorithm
  INTEGER :: nsort,lsort,irsort,rrself,rrorder
  REAL(KIND=dp) :: rrindx
  CHARACTER(LEN=1) :: rrsex
  TYPE ranking
    INTEGER :: self
    INTEGER :: order
    REAL(KIND=dp) :: EBV
    CHARACTER(LEN=1) :: sex
  END TYPE ranking
  TYPE(ranking), ALLOCATABLE, DIMENSION(:) :: ranks

! best and trial are in terms of contributions
! not in terms of repeated self codes

! Allocations of local variables
  ALLOCATE(best_op(CandperPop))
  ALLOCATE(trial_op(CandperPop))
  ALLOCATE(self_op(CandperPop))
  ALLOCATE(EBV_op(CandperPop))
  ALLOCATE(sex_op(CandperPop))
  ALLOCATE(NRM_std_cand(SIZE(newa,DIM=2)))

! For each breeding population do:
  DO i_op=1,num_pops

    ! Reset contribution of those candidates belonging to the current population
    DO j_op=jini(time),jlast
      IF(ped(j_op)%pop==i_op)THEN
        ped(j_op)%contrib=0
      END IF
    END DO

!   Resetting variables
    FORALL(j_op=1:CandperPop) best_op(j_op)=0
    FORALL(j_op=1:CandperPop) trial_op(j_op)=0
    FORALL(j_op=1:CandperPop) self_op(j_op)=0
    FORALL(j_op=1:CandperPop) EBV_op(j_op)=0.0d0
    FORALL(j_op=1:SIZE(NRM_std_cand)) NRM_std_cand(j_op)=0.0_dp
    FORALL(j_op=1:SIZE(NRM_std_cand)) NRM_std_cand(j_op)=newa(i_op,j_op)

!   Sums all elements and squares of pairwise coancestries of all candidates
!   in population i_op
    sum_coa=0.0_dp
    sumq_coa=0.0_dp
    DO j_op=1,CandperPop
      DO k_op=1,CandperPop
        IF(j_op==k_op)THEN
          rec_tria1=n_rec(j_op,k_op,CandperPop)
          sum_coa=sum_coa+NRM_std_cand(rec_tria1)
          sumq_coa=sumq_coa+NRM_std_cand(rec_tria1)*NRM_std_cand(rec_tria1)
        ELSE IF(j_op>k_op)THEN
          rec_tria1=n_rec(k_op,j_op,CandperPop)
          sum_coa=sum_coa+NRM_std_cand(rec_tria1)
          sumq_coa=sumq_coa+NRM_std_cand(rec_tria1)*NRM_std_cand(rec_tria1)
        ELSE IF(j_op<k_op)THEN
          rec_tria1=n_rec(j_op,k_op,CandperPop)
          sum_coa=sum_coa+NRM_std_cand(rec_tria1)
          sumq_coa=sumq_coa+NRM_std_cand(rec_tria1)*NRM_std_cand(rec_tria1)
        END IF
      END DO
    END DO

!   Calculates average and standard deviation of individual coancestry
!   Then transforms individual coancestries into N(0,1) variables
    ac_op=(CandperPop*CandperPop)
    mean_opcoa=sum_coa/ac_op
    sdev_opcoa=SQRT((sumq_coa-(sum_coa*sum_coa)/ac_op)/(ac_op-1))
    FORALL(j_op=1:SIZE(NRM_std_cand)) NRM_std_cand(j_op)=(NRM_std_cand(j_op)-mean_opcoa)/sdev_opcoa

!   Backup of EBV & genders
    counter=0
    sm_ebv=0.0_dp
    sq_ebv=0.0_dp
    DO j_op=jini(time),jlast
      IF(ped(j_op)%pop==i_op)THEN
        counter=counter+1
        IF(selected_trait(i_op,time)==1)THEN
          sm_ebv=sm_ebv+ped(j_op)%index_X
          sq_ebv=sq_ebv+ped(j_op)%index_X*ped(j_op)%index_X
          EBV_op(counter)=ped(j_op)%index_X
        ELSE IF(selected_trait(i_op,time)==2)THEN
          sm_ebv=sm_ebv+ped(j_op)%index_Y
          sq_ebv=sq_ebv+ped(j_op)%index_Y*ped(j_op)%index_Y
          EBV_op(counter)=ped(j_op)%index_Y
        ELSE IF(selected_trait(i_op,time)<=0)THEN
          sm_ebv=sm_ebv+ped(j_op)%index_XY
          sq_ebv=sq_ebv+ped(j_op)%index_XY*ped(j_op)%index_XY
          EBV_op(counter)=ped(j_op)%index_XY
        END IF
        sex_op(counter)=ped(j_op)%sex
        self_op(counter)=ped(j_op)%self
      END IF
    END DO

!   Calculates mean and standard deviations of individual EBVs
!   Then transforms individual EBVs into N(0,1) variables
    av_ebv=sm_ebv/CandperPop
    sd_ebv=SQRT((sq_ebv-((sm_ebv*sm_ebv)/CandperPop))/(CandperPop-1))
    FORALL(j_op=1:CandperPop) EBV_op(j_op)=(EBV_op(j_op)-av_ebv)/sd_ebv

!   Assign ranking array with all candidates
    ALLOCATE(ranks(CandperPop))
    FORALL(j_op=1:CandperPop) ranks(j_op)%self=self_op(j_op)
    FORALL(j_op=1:CandperPop) ranks(j_op)%EBV=EBV_op(j_op)
    FORALL(j_op=1:CandperPop) ranks(j_op)%sex=sex_op(j_op)
    FORALL(j_op=1:CandperPop) ranks(j_op)%order=j_op

!   Ranking according to EBV as a prior solution before SA
!   Sorting routine following heapsort algorithm
!   ----------ascending numerical order---------
    nsort=CandperPop
    lsort=nsort/2+1
    irsort=nsort
101 CONTINUE
      IF(lsort.GT.1)THEN
        lsort=lsort-1
        rrself=ranks(lsort)%self
        rrindx=ranks(lsort)%EBV
        rrsex=ranks(lsort)%sex
        rrorder=ranks(lsort)%order
      ELSE
        rrindx=ranks(irsort)%EBV
        rrself=ranks(irsort)%self
        rrsex=ranks(irsort)%sex
        rrorder=ranks(irsort)%order
        ranks(irsort)%EBV=ranks(1)%EBV
        ranks(irsort)%self=ranks(1)%self
        ranks(irsort)%sex=ranks(1)%sex
        ranks(irsort)%order=ranks(1)%order
        irsort=irsort-1
        IF(irsort.EQ.1)THEN
          ranks(1)%EBV=rrindx
          ranks(1)%self=rrself
          ranks(1)%sex=rrsex
          ranks(1)%order=rrorder
          GOTO 301
        END IF
      END IF
      k_op=lsort
      j_op=lsort+lsort
201   IF(j_op.LE.irsort)THEN
        IF(j_op.LT.irsort)THEN
          IF(ranks(j_op)%EBV.LT.ranks(j_op+1)%EBV) j_op=j_op+1
        END IF
        IF(rrindx.LT.ranks(j_op)%EBV)THEN
          ranks(k_op)%EBV=ranks(j_op)%EBV
          ranks(k_op)%self=ranks(j_op)%self
          ranks(k_op)%sex=ranks(j_op)%sex
          ranks(k_op)%order=ranks(j_op)%order
          k_op=j_op
          j_op=j_op+j_op
        ELSE
          j_op=irsort+1
        END IF
      GOTO 201
      END IF
      ranks(k_op)%EBV=rrindx
      ranks(k_op)%self=rrself
      ranks(k_op)%sex=rrsex
      ranks(k_op)%order=rrorder
      GOTO 101
301 CONTINUE

    IF(mono_dioecious==0)THEN

    !Conversion of ranking set to proposed contribution vectors. Observe that
    !two parallell contribution assignments, one to the pedigree and one to
    !the local selection vector take place. As an initial prior the mnum+fnum
    !candidates with the highest EBVs will have equal contribution.
    !The indices of best_op are synchronized with the other variables
      ac_op=0
      DO j_op=CandperPop,1,-1
        IF(ac_op<(mnum+fnum))THEN
          ac_op=ac_op+1
          ped(ranks(j_op)%self)%contrib=CandperPop/(mnum+fnum)
          best_op(ranks(j_op)%order)=CandperPop/(mnum+fnum)
        ELSE
          EXIT
        END IF
      END DO

      DEALLOCATE(ranks)

!     Simulated annealing algorithm for optimum contribution
      temp_op=tini_nec_os  !Initial temperature set
      fbest_op=os_necont_eval(best_op)  !Merit of prior solution is calculated

!     Across SA-temperatures do:
      across_t_necont_monoecious: DO j_op=1,tsteps_nec_os
        m_op=0

!       Within SA-temperatures do:
        within_t_necont_monoecious: DO k_op=1,nover_nec_os
          trial_op=best_op !Trial contribution vector = prior contribution vector

          !Trial contribution vector is mutated and the updated merit of the
          !mutated contritubion vector is calculated
          CALL os_necont_monoecious_trans(trial_op)
          score_op=os_necont_eval(trial_op)
          del_op=score_op-fbest_op

! If new merit is better (smaller) than the old or if SA-luck occurs
! then accept the mutation of the contribution vector, else not.
          CALL random_number(xrand)
          IF((del_op<=0.0_dp).OR.(xrand<exp(-del_op/temp_op)))THEN
            m_op=m_op+1
            fbest_op=score_op
            best_op=trial_op
          END IF

          !If there are too many mutations, stop use current SA-temperature
          IF(m_op>=nlimit_nec_os) EXIT within_t_necont_monoecious

        END DO within_t_necont_monoecious

        !If there are no mutations, stop SA
        IF(m_op==0) EXIT across_t_necont_monoecious
        temp_op=temp_op*tfactr_nec_os !Reduce temperature by factor

      END DO across_t_necont_monoecious

!     Reset output variables
      FORALL(j_op=1:SIZE(sel_sires,DIM=2)) sel_sires(i_op,j_op)=0
      FORALL(j_op=1:SIZE(sel_dams,DIM=2)) sel_dams(i_op,j_op)=0
      ac_op=0
      dc_op=0

 !    Access the candidates and assign them the optimal contribution and ensure
 !    that those that do have contribution also are selected.
      DO j_op=1,CandperPop
        IF(best_op(j_op)>0)THEN
          ped(self_op(j_op))%contrib=best_op(j_op)
          ac_op=ac_op+1
          sel_sires(i_op,ac_op)=self_op(j_op)
          sel_dams(i_op,ac_op)=self_op(j_op)
!          ped(self_op(j_op))%rank=j_op
        ELSE IF(best_op(j_op)==0)THEN
          ped(self_op(j_op))%contrib=0
        END IF
      END DO

    ELSE IF(mono_dioecious==1)THEN

    !Conversion of ranking set to proposed contribution vectors (males and
    !females separately. Observe that two parallell contribution assignments,
    !one to the pedigree and one to the local contribution vector take place.
    !As an initial prior the mnum males and fnum females with the highest EBVs
    !will have equal contribution within each sex. The indices of best_op are
    !synchronized with the other variables
      ac_op=0
      DO j_op=CandperPop,1,-1
        IF(ac_op<mnum)THEN
          IF(ranks(j_op)%sex=="m")THEN
            ac_op=ac_op+1
            ped(ranks(j_op)%self)%contrib=CandperPop/mnum
            best_op(ranks(j_op)%order)=CandperPop/mnum
          END IF
        ELSE
          EXIT
        END IF
      END DO
      dc_op=0
      DO j_op=CandperPop,1,-1
        IF(dc_op<fnum)THEN
          IF(ranks(j_op)%sex=="f")THEN
            dc_op=dc_op+1
            ped(ranks(j_op)%self)%contrib=CandperPop/fnum
            best_op(ranks(j_op)%order)=CandperPop/fnum
          END IF
        ELSE
          EXIT
        END IF
      END DO

      DEALLOCATE(ranks)

!     Simulated annealing algorithm for optimum contribution
      temp_op=tini_nec_os !Initial temperature set
      fbest_op=os_necont_eval(best_op) !Merit of prior solution is calculated

      ! Accross SA-temperatures do:
      across_t_necont: DO j_op=1,tsteps_nec_os
        m_op=0

        !Within SA-temperatures do:
        within_t_necont: DO k_op=1,nover_nec_os

          trial_op=best_op !Trial contribution vector = prior contribution vector

          !Trial contribution vector is mutated and the updated merit of the
          !mutated contritubion vector is calculated
          CALL os_necont_trans(trial_op)
          score_op=os_necont_eval(trial_op)
          del_op=score_op-fbest_op

! If new merit is better (smaller) than the old or if SA-luck occurs
! then accept the mutation of the contribution vector, else not.
          CALL random_number(xrand)
          IF((del_op<=0.0_dp).OR.(xrand<exp(-del_op/temp_op)))THEN
            m_op=m_op+1
            fbest_op=score_op
            best_op=trial_op
          END IF

          !If there are too many mutations stop using SA-temperature
          IF(m_op>=nlimit_nec_os) EXIT within_t_necont

        END DO within_t_necont

        !If there are no mutations stop SA
        IF(m_op==0) EXIT across_t_necont
        temp_op=temp_op*tfactr_nec_os !Temperature is reduced by factor

      END DO across_t_necont

!     Reset output variables
      FORALL(j_op=1:SIZE(sel_sires,DIM=2)) sel_sires(i_op,j_op)=0
      FORALL(j_op=1:SIZE(sel_dams,DIM=2)) sel_dams(i_op,j_op)=0
      ac_op=0
      dc_op=0

 !    Access the candidates and assign them the optimal contribution and ensure
 !    that those that do have contribution also are selected
      DO j_op=1,CandperPop
        IF(best_op(j_op)>0)THEN
          ped(self_op(j_op))%contrib=best_op(j_op)
          IF(sex_op(j_op)=='m')THEN
            ac_op=ac_op+1
            sel_sires(i_op,ac_op)=self_op(j_op)
!            ped(self_op(j_op))%rank=j_op
          ELSE IF(sex_op(j_op)=='f')THEN
            dc_op=dc_op+1
            sel_dams(i_op,dc_op)=self_op(j_op)
!            ped(self_op(j_op))%rank=j_op
          END IF
        ELSE IF(best_op(j_op)==0)THEN
          ped(self_op(j_op))%contrib=0
        END IF
      END DO

    END IF ! mono_dioecious

  END DO ! i_op=1,num_pops

  DEALLOCATE(best_op)
  DEALLOCATE(trial_op)
  DEALLOCATE(self_op)
  DEALLOCATE(EBV_op)
  DEALLOCATE(sex_op)
  DEALLOCATE(NRM_std_cand)

  CONTAINS
!==================================
  SUBROUTINE os_necont_monoecious_trans(nec_cont_trans)
!==================================
! This subroutine will randomly alter the contribution distribution
! by favouring one randomly chosen contributing candidate with an increased
! contribution at the expense of another randomly chosen candidate
  INTEGER, DIMENSION(CandperPop), INTENT(INOUT) :: nec_cont_trans
  INTEGER :: transit
  INTEGER :: swap1
  INTEGER :: swap2

! One contributing candidate will be randomly selected to have it's
! contribution reduced.
  transit=0
  DO WHILE(transit==0)
    CALL random_number(xrand)
    swap1=FLOOR(xrand*REAL(CandperPop,dp))+1
    IF(nec_cont_trans(swap1)>=1) transit=1
  END DO

! One candidate will be randomly selected to have it's
! contribution increased. It must be guaranteed that the candidate will
! not have a contribution above max_contrib.
  transit=0
  DO WHILE(transit==0)
    CALL random_number(xrand)
    swap2=FLOOR(xrand*REAL(CandperPop,dp))+1
    IF(nec_cont_trans(swap2)<max_contrib) transit=1
  END DO

  !Contribution mutation is performed
  nec_cont_trans(swap1)=nec_cont_trans(swap1)-1
  nec_cont_trans(swap2)=nec_cont_trans(swap2)+1
!==================================
  END SUBROUTINE os_necont_monoecious_trans
!==================================
!==================================
  SUBROUTINE os_necont_trans(nec_cont_trans)
!==================================
! This subroutine will randomly alter the contribution distribution
! by favouring one randomly chosen candidate with an increased
! contribution at the expense of another randomly chosen contributing candidate
! The alteration must only affect candidates of the same sex
  INTEGER, DIMENSION(CandperPop), INTENT(INOUT) :: nec_cont_trans
  INTEGER :: transit
  INTEGER :: swap1
  INTEGER :: swap2

! One contributing candidate will be randomly selected to have it's
! contribution reduced.
  transit=0
  DO WHILE(transit==0)
    CALL random_number(xrand)
    swap1=FLOOR(xrand*REAL(CandperPop,dp))+1
    IF(nec_cont_trans(swap1)>=1) transit=1
  END DO

! One contributing candidate will be randomly selected to have it's
! contribution increased. It must be guaranteed that the candidate belongs
! to the same sex as the contribution reduced candidate and that it will
! not have a contribution above max_contrib
  transit=0
  DO WHILE(transit==0)
    CALL random_number(xrand)
    swap2=FLOOR(xrand*REAL(CandperPop,dp))+1
    IF((nec_cont_trans(swap2)<max_contrib).AND.(sex_op(swap1)==sex_op(swap2))) transit=1
  END DO

! Perform the contribution mutation
  nec_cont_trans(swap1)=nec_cont_trans(swap1)-1
  nec_cont_trans(swap2)=nec_cont_trans(swap2)+1
!==================================
  END SUBROUTINE os_necont_trans
!==================================
!==================================
  FUNCTION os_necont_eval(nec_cont_eval)
! This function calculates the total merit of a particular selection by
! weighting EBVs and coancestry. Observe that merit here is calculated
! in negative terms, i e negative merit is best.
! uses coancestries as half the additive
! relationships in NRM_cand vector
!==================================
  INTEGER :: i_coa_op,j_coa_op
  INTEGER :: rec_op_funct
  INTEGER, DIMENSION(CandperPop), INTENT(IN) :: nec_cont_eval
  REAL(KIND=dp) :: os_necont_eval
  REAL(KIND=dp) :: sum_coa,ave_EBV_op

  ave_EBV_op=0.0_dp
  sum_coa=0.0_dp

! For each candidate which is proposed to contribute, do:
  DO i_coa_op=1,CandperPop
    IF(nec_cont_eval(i_coa_op)>0)THEN

      !Sum EBV value weighted with contribution
      ave_EBV_op=ave_EBV_op+nec_cont_eval(i_coa_op)*EBV_op(i_coa_op)

      !For each potential relationship between contributing candidates
      DO j_coa_op=1,CandperPop
        IF(nec_cont_eval(j_coa_op)>0)THEN

          IF(i_coa_op<=j_coa_op)THEN !Access vector addresses for coancestries
            rec_op_funct=n_rec(i_coa_op,j_coa_op,CandperPop)
          ELSE IF(i_coa_op>j_coa_op)THEN
            rec_op_funct=n_rec(j_coa_op,i_coa_op,CandperPop)
          END IF
          !Sum coancestry weighted with contributions of both candidates
          sum_coa=sum_coa+(NRM_std_cand(rec_op_funct)*nec_cont_eval(i_coa_op)*nec_cont_eval(j_coa_op))

        END IF
      END DO

    END IF
  END DO

 !Average deviates and merit for the contributions of the proposed candidates
  sum_coa=sum_coa/(CandperPop*CandperPop)
  ave_EBV_op=ave_EBV_op/CandperPop
  os_necont_eval=(Constraint_breed_OS*sum_coa)-((1.0d0-ABS(Constraint_breed_OS))*ave_EBV_op)
!==================================
  END FUNCTION os_necont_eval
!==================================
!==================================
  END SUBROUTINE OS_necont
!==================================
!==================================
  SUBROUTINE update_ARM
! updated LSR 20/07/09 LSR
! calculates the upper triangle and diagonal of
! the Additive Relationship Matrix
! Result takes the form of a vector
! row index (i) MUST be <= col index (j)
! if we look for any pair(i,j) where i>j
! then take instead its symmetrical pair(j,i)
! Note that ARM elements are twice the kinship coefficient
! Inbreeding is given as diagonal value minus 1
! Coancestries are given as half the additive relationships
! Updated 08/03/13 by HRH to accomodate nucleus breeding
!==================================
  IMPLICIT NONE

  INTEGER :: i,j,m
  INTEGER :: si,di,sj,dj ! refer to %selfs
  INTEGER :: ii_rank,si_rank,di_rank ! refer to %ranks between 1 and CandperPop+CandperBase
  INTEGER :: jj_rank,sj_rank,dj_rank ! refer to %ranks between 1 and CandperPop+CandperBase
  INTEGER :: rec_tria1
  INTEGER :: rec_tria2
  INTEGER :: rec_tria3
  INTEGER :: rec_tria4
  INTEGER :: rec_tria5
  REAL(KIND=dp) :: Fiped_sum,Fiped_sumbase
  REAL(KIND=dp) :: Coaped_sum,Coaped_sumbase,Coaped_sumtot

! Transform newa into olda and reset newa.
  FORALL(m=1:num_pops,i=1:SIZE(newa,DIM=2)) olda(m,i)=newa(m,i)
  FORALL(m=1:num_pops,i=1:SIZE(newa,DIM=2)) newa(m,i)=0.0_dp

!Unless nucleus breeding is attempted
  IF(base_founder==0)THEN

!   For each breeding population do:
    DO m=1,num_pops

      !Reset summation variables
      Fiped_sum=0.0_dp
      Coaped_sum=0.0_dp
      ii_rank=0

      !For each candidate of population m do:
      across_cohort: DO i=jini(time),jlast
        IF(ped(i)%pop==m)THEN

          ii_rank=ii_rank+1
          rec_tria1=n_rec(ii_rank,ii_rank,CandperPop) ! Self diagonal position

          si=ped(i)%dad   !Access parental IDs
          di=ped(i)%mum
          si_rank=ped(si)%rank
          di_rank=ped(di)%rank

          !Access parental relationship matrix position
          IF(si_rank<=di_rank) rec_tria2=n_rec(si_rank,di_rank,CandperPop)
          IF(di_rank<si_rank) rec_tria2=n_rec(di_rank,si_rank,CandperPop)

          ped(i)%fiped=0.5_dp*olda(m,rec_tria2) !Inbreeding coefficient of self
          newa(m,rec_tria1)=1.0_dp+0.5_dp*olda(m,rec_tria2) !Self AR
          Fiped_sum=Fiped_sum+ped(i)%fiped !Summation of inbreeding

!         It accumulates through the diagonal elements of the ARM
!         half of the additive relationship, which is kinship or coancestry
          Coaped_sum=Coaped_sum+newa(m,rec_tria1)/2
          jj_rank=ii_rank

          !For each relationship between candidate i and candidate j (pop=m) do:
          down_cohort: DO j=i+1,jlast
            IF(ped(j)%pop==m)THEN

              jj_rank=jj_rank+1

              sj=ped(j)%dad   !Access parental IDs
              dj=ped(j)%mum
              rec_tria1=n_rec(ii_rank,jj_rank,CandperPop) !Position of relationship
              sj_rank=ped(sj)%rank
              dj_rank=ped(dj)%rank

              !Access relationship matrix positions between parents of
              !candidates i and j
              IF(si_rank<=sj_rank) rec_tria2=n_rec(si_rank,sj_rank,CandperPop)
              IF(sj_rank<si_rank) rec_tria2=n_rec(sj_rank,si_rank,CandperPop)
              IF(si_rank<=dj_rank) rec_tria3=n_rec(si_rank,dj_rank,CandperPop)
              IF(dj_rank<si_rank) rec_tria3=n_rec(dj_rank,si_rank,CandperPop)
              IF(di_rank<=sj_rank) rec_tria4=n_rec(di_rank,sj_rank,CandperPop)
              IF(sj_rank<di_rank) rec_tria4=n_rec(sj_rank,di_rank,CandperPop)
              IF(di_rank<=dj_rank) rec_tria5=n_rec(di_rank,dj_rank,CandperPop)
              IF(dj_rank<di_rank) rec_tria5=n_rec(dj_rank,di_rank,CandperPop)

              !Coancestry between candidates is calculated
              newa(m,rec_tria1)=(olda(m,rec_tria2)+olda(m,rec_tria3)+olda(m,rec_tria4)+olda(m,rec_tria5))/4

!             Coaped_sum accumulates through the upper triangle,
!             but coancestry average has to take into account
!             two equivalent triangles: upper and lower triangles
              Coaped_sum=Coaped_sum+newa(m,rec_tria1)

            END IF

          END DO down_cohort

        END IF

      END DO across_cohort

      !Calculates the average coancestry and inbreeding for population m
      Fiped_tot(m,time+1)=Fiped_sum/CandperPop
      Coaped(m,time+1)=Coaped_sum/(CandperPop*CandperPop)

    END DO ! m=1,num_pops

  ELSE !If nucleus breeding indeed is attempted
       !Observe that coancestry ranking has to be dealt with in a special manner
       !because from the mating point of view, base and nucleus populations
       !are regarded as the same population while from the coancestry
       !view they are different populations. This will also work during time=1
       !when the base population hasn' yet been initiated

    !Reset summation variables
    Fiped_sum=0.0_dp
    Coaped_sum=0.0_dp
    Fiped_sumbase=0.0_dp
    Coaped_sumbase=0.0_dp
    Coaped_sumtot=0.0_dp
    ii_rank=0

    !For each candidate do:
    across_cohort_nuc: DO i=jini(time),jlast

      ii_rank=ii_rank+1
      rec_tria1=n_rec(ii_rank,ii_rank,CandperPop+CandperBase) ! Self diagonal position

      si=ped(i)%dad   !Access parental IDs.
      di=ped(i)%mum
      si_rank=ped(si)%rank
      di_rank=ped(di)%rank

      !Access parental relationship matrix position
      IF(si_rank<=di_rank) rec_tria2=n_rec(si_rank,di_rank,CandperPop+CandperBase)
      IF(di_rank<si_rank) rec_tria2=n_rec(di_rank,si_rank,CandperPop+CandperBase)

      ped(i)%fiped=0.5_dp*olda(1,rec_tria2) !Inbreeding coefficient of self
      newa(1,rec_tria1)=1.0_dp+0.5_dp*olda(1,rec_tria2) !Self AR

      !Summation of inbreeding
      Coaped_sumtot=Coaped_sumtot+newa(1,rec_tria1)/2
      IF(ped(i)%pop==1)THEN
        Fiped_sum=Fiped_sum+ped(i)%fiped
        Coaped_sum=Coaped_sum+newa(1,rec_tria1)/2
      ELSE
        Fiped_sumbase=Fiped_sumbase+ped(i)%fiped
        Coaped_sumbase=Coaped_sumbase+newa(1,rec_tria1)/2
      END IF

!     It accumulates through the diagonal elements of the ARM
!     half of the additive relationship, which is kinship or coancestry

      jj_rank=ii_rank

      !For each relationship between candidate i and candidate j (pop=m) do:
      down_cohort_nuc: DO j=i+1,jlast

        jj_rank=jj_rank+1

        sj=ped(j)%dad   !Access parental IDs
        dj=ped(j)%mum
        rec_tria1=n_rec(ii_rank,jj_rank,CandperPop+CandperBase) !Position of relationship
        sj_rank=ped(sj)%rank
        dj_rank=ped(dj)%rank

        !Access relationship matrix positions between parents of
        !candidates i and j
        IF(si_rank<=sj_rank) rec_tria2=n_rec(si_rank,sj_rank,CandperPop+CandperBase)
        IF(sj_rank<si_rank) rec_tria2=n_rec(sj_rank,si_rank,CandperPop+CandperBase)
        IF(si_rank<=dj_rank) rec_tria3=n_rec(si_rank,dj_rank,CandperPop+CandperBase)
        IF(dj_rank<si_rank) rec_tria3=n_rec(dj_rank,si_rank,CandperPop+CandperBase)
        IF(di_rank<=sj_rank) rec_tria4=n_rec(di_rank,sj_rank,CandperPop+CandperBase)
        IF(sj_rank<di_rank) rec_tria4=n_rec(sj_rank,di_rank,CandperPop+CandperBase)
        IF(di_rank<=dj_rank) rec_tria5=n_rec(di_rank,dj_rank,CandperPop+CandperBase)
        IF(dj_rank<di_rank) rec_tria5=n_rec(dj_rank,di_rank,CandperPop+CandperBase)

        !Coancestry between candidates is calculated
        newa(1,rec_tria1)=(olda(1,rec_tria2)+olda(1,rec_tria3)+olda(1,rec_tria4)+olda(1,rec_tria5))/4

!       Coaped_sum accumulates through the upper triangle,
!       but coancestry average has to take into account
!       two equivalent triangles: upper and lower triangles
        Coaped_sumtot=Coaped_sumtot+newa(1,rec_tria1)
        IF(ped(i)%pop==ped(j)%pop)THEN
          IF(ped(i)%pop==1)THEN
            Coaped_sum=Coaped_sum+newa(1,rec_tria1)
          ELSE
            Coaped_sumbase=Coaped_sumbase+newa(1,rec_tria1)
          END IF
        END IF

      END DO down_cohort_nuc

    END DO across_cohort_nuc

    !Calculates the average coancestry and inbreeding for base and nucleus pops
    !depending on whether the base pop has yet been initiated
    IF(time>1)THEN
      Fiped_tot(1,time+1)=Fiped_sum/CandperPop
      Coaped(1,time+1)=Coaped_sum/(CandperPop**2)
      Fiped_tot_base(time)=Fiped_sumbase/CandperBase
      Coaped_base(time)=Coaped_sumbase/(CandperBase**2)
      Coaped_tot(time)=Coaped_sumtot/((CandperPop+CandperBase)**2)
    ELSE  !If still at the F1-stage base parameters are inherited from the nucleus
      Fiped_tot(1,time+1)=Fiped_sum/(CandperPop+CandperBase)
      Coaped(1,time+1)=Coaped_sum/((CandperPop+CandperBase)**2)
      Fiped_tot_base(time)=Fiped_tot(1,time+1)
      Coaped_base(time)=Coaped(1,time+1)
      Coaped_tot(time)=Coaped(1,time+1)
    END IF  !if time>1

  END IF !nucleus breeding is attempted

!==================================
  END SUBROUTINE update_ARM
!==================================
!==================================
  SUBROUTINE update_molmat(nooffspring)
! Calculates the IBDs, coancestry and inbreeding by neutral markers
! Updated 08/03/13 HRH to accomodate nucleus breeding and to add a bit of
! population dynamics
!==================================
  IMPLICIT NONE
  INTEGER :: i,j,k,m,current_locus
  INTEGER, INTENT(IN) :: nooffspring
  INTEGER :: founder_1,founder_2
  INTEGER :: inbred_events_ind
  INTEGER :: nucleusflag
  INTEGER, ALLOCATABLE, DIMENSION (:) :: inbred_events
  INTEGER, ALLOCATABLE, DIMENSION (:,:) :: InbreedEventsbyLocus
  INTEGER, ALLOCATABLE, DIMENSION (:,:,:) :: Count_neutral
  REAL(KIND=dp), ALLOCATABLE, DIMENSION (:,:,:) :: IBD_pop
  REAL(KIND=dp), ALLOCATABLE, DIMENSION (:,:) :: IBD_tot

  IF((base_founder>0).AND.(time>1))THEN  !If nucleus breeding have been initiated,
    k=2                                !treat as two populations
    nucleusflag=0
    ALLOCATE(IBD_tot(nloci_sel,(tot_founder+base_founder)*2))
  ELSE
    k=num_pops
    nucleusflag=1
  END IF

  ALLOCATE(inbred_events(k)) !Allocation of local variables
  ALLOCATE(InbreedEventsbyLocus(k,nloci_sel))
  ALLOCATE(Count_neutral(k,nloci_sel,(tot_founder+base_founder)*2))
  ALLOCATE(IBD_pop(k,nloci_sel,(tot_founder+base_founder)*2))

! Observe that the alleles of neutral loci were given in strict ascending order
! chromosome-by-cromosome, founder-by-founder, population-by-population

  FORALL(m=1:k) inbred_events(m)=0     !Resetting of local variables
  FORALL(m=1:k,i=1:nloci_sel) InbreedEventsbyLocus(m,i)=0
  FORALL(m=1:k,i=1:nloci_sel,j=1:(tot_founder+base_founder)*2) Count_neutral(m,i,j)=0
  FORALL(m=1:k,i=1:nloci_sel,j=1:(tot_founder+base_founder)*2) IBD_pop(m,i,j)=0.0_dp
  current_ind=0
 ! activate=0

  DO i=jini(time),jlast   !For each individual offspring do:

    current_ind=ped(i)%rank    !Access rank and pop of individual
    k=ped(i)%pop
    m=k**nucleusflag  !Makes so that m will 1 if nucleus breeding is attempted and ped(i)%pop otherwise

    inbred_events_ind=0
    current_locus=0            !Resetting of individual variables

    DO j=2,nloci_tot,2         !For each neutral locus do:
      current_locus=current_locus+1
      founder_1=des_genome(m,current_ind,j,1)
      founder_2=des_genome(m,current_ind,j,2)
!      IF((founder_1<1).AND.(activate<100))THEN
!        WRITE (*,'(A,I6,I6)') 'founder_1',i,current_locus
!        activate=activate+1
!      END IF
!      IF((founder_2<1).AND.(activate<100))THEN
!        WRITE (*,'(A,I6,I6)') 'founder_2',i,current_locus
!        activate=activate+1
!      END IF
      IF(founder_1==founder_2)THEN     !If IBD, increase inbreeding counters
        inbred_events(k)=inbred_events(k)+1
        inbred_events_ind=inbred_events_ind+1
        InbreedEventsbyLocus(k,current_locus)=InbreedEventsbyLocus(k,current_locus)+1
      END IF
              !Count contributions of founder alleles
      Count_neutral(k,current_locus,founder_1)=Count_neutral(k,current_locus,founder_1)+1
      Count_neutral(k,current_locus,founder_2)=Count_neutral(k,current_locus,founder_2)+1
    END DO

    ped(i)%fimol=REAL(inbred_events_ind,dp)/(nloci_sel)!Individual inbreeding

  END DO

  !Calculate total percentage inbreeding per locus
  FORALL(m=1:num_pops,i=1:nloci_sel) Fbylocus(m,time,i)=REAL(InbreedEventsbyLocus(m,i),dp)/nooffspring

  IF((base_founder>0).AND.(time>1))THEN
    !Calculate the probability of IBD for each locus and founder allele in nucleus, base and all populations
    FORALL(i=1:nloci_sel,j=1:(tot_founder+base_founder)*2) IBD_pop(1,i,j)=(REAL(Count_neutral(1,i,j),dp)/(2*CandperPop))**2
    FORALL(i=1:nloci_sel,j=1:(tot_founder+base_founder)*2) IBD_pop(2,i,j)=(REAL(Count_neutral(2,i,j),dp)/(2*CandperBase))**2
    FORALL(i=1:nloci_sel,j=1:(tot_founder+base_founder)*2)
      IBD_tot(i,j)=(REAL(SUM(Count_neutral(:,i,j)),dp)/(2*(CandperPop+CandperBase)))**2
    END FORALL
    !Calculate overall inbreeding and coancestry by neutral loci
    Fimol_tot(1,time+1)=REAL(inbred_events(1),dp)/(CandperPop*nloci_sel)
    Fimol_tot_base(time)=REAL(inbred_events(2),dp)/(CandperBase*nloci_sel)
    Coamol(1,time+1)=SUM(IBD_pop(1,:,:))/(nloci_sel)
    Coamol_base(time)=SUM(IBD_pop(2,:,:))/(nloci_sel)
    Coamol_tot(time)=SUM(IBD_tot(:,:))/(nloci_sel)

    DEALLOCATE(IBD_tot)
  ELSE  !if no nucleus breeding or still only at F1-generation
    !Calculate the probability of IBD for each locus and founder allele in each single pop
    FORALL(m=1:num_pops,i=1:nloci_sel,j=1:(tot_founder+base_founder)*2)
      IBD_pop(m,i,j)=(REAL(Count_neutral(m,i,j),dp)/(2*nooffspring))**2
    END FORALL
    !Calculate overall inbreeding and coancestry by neutral loci
    FORALL(m=1:num_pops) Fimol_tot(m,time+1)=REAL(inbred_events(m),dp)/(nooffspring*nloci_sel)
    FORALL(m=1:num_pops) Coamol(m,time+1)=SUM(IBD_pop(m,:,:))/(nloci_sel)
  END IF  !nucleus breeding and F1-generation progression

  DEALLOCATE(inbred_events)
  DEALLOCATE(InbreedEventsbyLocus)
  DEALLOCATE(Count_neutral)
  DEALLOCATE(IBD_pop)
!==================================
  END SUBROUTINE update_molmat
!==================================
!==================================
  SUBROUTINE prod_coancestry
! HRH 10/09/11
! calculates the upper triangle and diagonal of
! the Additive Relationship Matrix for the production population
! Result takes the form of a vector
! row index (i) MUST be <= col index (j)
! if we look for any pair(i,j) where i>j
! then take instead its symmetrical pair(j,i)
! Note that ARM elements are twice the kinship coefficient
! Inbreeding is given as diagonal value minus 1
! Coancestries are given as half the additive relationships
! Coancestry and inbreeding is also calculated by neutral markers
! Updated 10/01/13 by HRH to accomodate nucleus breeding
!==================================
  IMPLICIT NONE

  INTEGER :: i,j,current_locus
  INTEGER :: si,di,sj,dj     ! refer to %selfs of parents
  INTEGER :: si_rank,di_rank ! refer to %ranks between 1 and CandperPop
  INTEGER :: sj_rank,dj_rank ! refer to %ranks between 1 and CandperPop
  INTEGER :: si_pop,di_pop,sj_pop,dj_pop ! refer to the population of the elite parents
!  INTEGER :: rec_tria1
  INTEGER :: rec_tria2
  INTEGER :: rec_tria3
  INTEGER :: rec_tria4
  INTEGER :: rec_tria5
  INTEGER :: founder_1,founder_2
  INTEGER :: inbred_events,inbred_events_ind

  REAL(KIND=dp) :: Fiped_sum,Coaped_sum
  REAL(KIND=dp) :: proda1,proda2,proda3,proda4,proda5

  INTEGER, ALLOCATABLE, DIMENSION (:) :: InbreedEventsbyLocus
  INTEGER, ALLOCATABLE, DIMENSION (:,:) :: Count_neutral
  REAL(KIND=dp), ALLOCATABLE, DIMENSION (:,:) :: IBD_pop

! Resetting variables
!  FORALL(m=1:num_pops,i=1:SIZE(newa,DIM=2)) olda(m,i)=newa(m,i)
!  FORALL(m=1:num_pops,i=1:SIZE(newa,DIM=2)) newa(m,i)=0.0_dp

  !Reset summation variables
  Fiped_sum=0.0_dp
  Coaped_sum=0.0_dp

  !For each production individual do:
  across_cohort: DO i=jini_prod(time),jlast_prod

    !Default settings. Self AR is set to 1.0 and inbreeding is set to 0.0
    proda1=1.0_dp
    prod(i)%fiped=0.0_dp

    si=prod(i)%dad   !Access parental IDs, ranks and populations
    di=prod(i)%mum
    si_rank=ped(si)%rank
    di_rank=ped(di)%rank
    si_pop=ped(si)%pop
    di_pop=ped(di)%pop

    IF(si_pop==di_pop)THEN    !If both elite parents were from the same pop
      !Access parental relationship matrix position
      IF(si_rank<=di_rank) rec_tria2=n_rec(si_rank,di_rank,CandperPop+CandperBase)
      IF(di_rank<si_rank) rec_tria2=n_rec(di_rank,si_rank,CandperPop+CandperBase)
      prod(i)%fiped=0.5_dp*newa(si_pop,rec_tria2) !Inbreeding coefficient of self
      proda1=proda1+0.5_dp*newa(si_pop,rec_tria2) !Self AR is possibly incremented
    END IF

    Fiped_sum=Fiped_sum+prod(i)%fiped !Summation of inbreeding

!   It accumulates through the diagonal elements of the ARM
!   half of the additive relationship, which is kinship or coancestry
    Coaped_sum=Coaped_sum+(proda1/2)

    !For each relationship between candidate i and candidate j do:
    down_cohort: DO j=i+1,jlast_prod

      !Default settings, all parents are assumed to be unrelated
      proda2=0.0_dp
      proda3=0.0_dp
      proda4=0.0_dp
      proda5=0.0_dp

      sj=prod(j)%dad   !Access parental IDs, ranks and populations
      dj=prod(j)%mum
      sj_rank=ped(sj)%rank
      dj_rank=ped(dj)%rank
      sj_pop=ped(sj)%pop
      dj_pop=ped(dj)%pop

      !Access relationship matrix positions between parents of
      !candidates i and j given that they belong to the same population
      IF(si_pop==sj_pop)THEN
        IF(si_rank<=sj_rank) rec_tria2=n_rec(si_rank,sj_rank,CandperPop+CandperBase)
        IF(sj_rank<si_rank) rec_tria2=n_rec(sj_rank,si_rank,CandperPop+CandperBase)
        proda2=newa(si_pop,rec_tria2)
      END IF

      IF(si_pop==dj_pop)THEN
        IF(si_rank<=dj_rank) rec_tria3=n_rec(si_rank,dj_rank,CandperPop+CandperBase)
        IF(dj_rank<si_rank) rec_tria3=n_rec(dj_rank,si_rank,CandperPop+CandperBase)
        proda3=newa(si_pop,rec_tria3)
      END IF

      IF(di_pop==sj_pop)THEN
        IF(di_rank<=sj_rank) rec_tria4=n_rec(di_rank,sj_rank,CandperPop+CandperBase)
        IF(sj_rank<di_rank) rec_tria4=n_rec(sj_rank,di_rank,CandperPop+CandperBase)
        proda4=newa(di_pop,rec_tria4)
      END IF

      IF(di_pop==dj_pop)THEN
        IF(di_rank<=dj_rank) rec_tria5=n_rec(di_rank,dj_rank,CandperPop+CandperBase)
        IF(dj_rank<di_rank) rec_tria5=n_rec(dj_rank,di_rank,CandperPop+CandperBase)
        proda5=newa(di_pop,rec_tria5)
      END IF

!     Coaped_sum accumulates through the upper triangle,
!     but coancestry average has to take into account
!     two equivalent triangles: upper and lower triangles
      Coaped_sum=Coaped_sum+((proda2+proda3+proda4+proda5)/4)

    END DO down_cohort

  END DO across_cohort

  !Calculates the average coancestry and inbreeding for population m
  Fiped_tot_prod(time)=Fiped_sum/CandperProd
  Coaped_prod(time)=Coaped_sum/(CandperProd*CandperProd)

  !Allocation of variables for molecular marker coancestry calculation
  ALLOCATE(InbreedEventsbyLocus(nloci_sel))
  ALLOCATE(Count_neutral(nloci_sel,(tot_founder+base_founder)*2))
  ALLOCATE(IBD_pop(nloci_sel,(tot_founder+base_founder)*2))

  FORALL(i=1:nloci_sel) InbreedEventsbyLocus(i)=0
  FORALL(i=1:nloci_sel,j=1:(tot_founder+base_founder)*2) Count_neutral(i,j)=0
  FORALL(i=1:nloci_sel,j=1:(tot_founder+base_founder)*2) IBD_pop(i,j)=0.0_dp
  current_ind=0
  inbred_events=0    !Resetting of local variables

  DO i=jini_prod(time),jlast_prod   !For each production individual do:

    current_ind=current_ind+1
    inbred_events_ind=0
    current_locus=0            !Resetting of individual variables

    DO j=2,nloci_tot,2         !For each neutral locus do:
      current_locus=current_locus+1
      founder_1=prod_genome(current_ind,j,1)
      founder_2=prod_genome(current_ind,j,2)
      IF(founder_1==founder_2)THEN     !If IBD, increase inbreeding counters
        inbred_events=inbred_events+1
        inbred_events_ind=inbred_events_ind+1
        InbreedEventsbyLocus(current_locus)=InbreedEventsbyLocus(current_locus)+1
      END IF
      Count_neutral(current_locus,founder_1)=Count_neutral(current_locus,founder_1)+1
      Count_neutral(current_locus,founder_2)=Count_neutral(current_locus,founder_2)+1
    END DO    !Count contributions of founder alleles

    prod(i)%fimol=REAL(inbred_events_ind,dp)/(nloci_sel)!Individual inbreeding

  END DO

  !Calculate the probability of IBD for each locus and founder allele in a pop
  FORALL(i=1:nloci_sel,j=1:(tot_founder+base_founder)*2) IBD_pop(i,j)=(REAL(Count_neutral(i,j),dp)/(2*CandperProd))**2

  !Calculate overall inbreeding and coancestry by neutral loci
  Fimol_tot_prod(time)=REAL(inbred_events,dp)/(CandperProd*nloci_sel)
  Coamol_prod(time)=SUM(IBD_pop)/(nloci_sel)

  DEALLOCATE(InbreedEventsbyLocus)
  DEALLOCATE(Count_neutral)
  DEALLOCATE(IBD_pop)

!==================================
  END SUBROUTINE prod_coancestry
!==================================
!==================================
  SUBROUTINE new_genome
! fill parental chromosomes with
! offspring following
! ped(.)%rank order. Simplified by HRH 07/01/13
!==================================
  IMPLICIT NONE
  INTEGER :: i,j,k,m

  FORALL(i=1:num_pops,j=1:CandperPop,k=1:nloci_tot,m=1:2) par_genome(i,j,k,m)=des_genome(i,j,k,m)
  IF(base_founder>0)THEN
    FORALL(j=(CandperPop+1):(CandperPop+CandperBase),k=1:nloci_tot,m=1:2) par_genome(1,j,k,m)=des_genome(1,j,k,m)
  END IF

!  IF(mono_dioecious==0)THEN
!    DO m=1,num_pops
!      counter=0
!      DO i=jini(time),jlast
!        IF(ped(i)%pop==m)THEN
!          counter=counter+1
!          DO j=1,nloci_tot
!            DO k=1,2
!              par_genome(m,counter,j,k)=des_genome(m,counter,j,k)
!            END DO
!          END DO
!        END IF
!      END DO
!    END DO
!  ELSE IF(mono_dioecious==1)THEN
!    DO m=1,num_pops
!      counter=0
!      DO i=jini(time),jlast
!        IF(ped(i)%pop==m)THEN
!          counter=counter+1
!          IF(ped(i)%sex=='m')THEN
!            DO j=1,nloci_tot
!              DO k=1,2
!                par_genome(m,counter,j,k)=des_genome(m,counter,j,k)
!              END DO
!            END DO
!          ELSE IF(ped(i)%sex=='f')THEN
!            DO j=1,nloci_tot
!              DO k=1,2
!                par_genome(m,counter,j,k)=des_genome(m,counter,j,k)
!              END DO
!            END DO
!          END IF
!        END IF
!      END DO
!    END DO
!  END IF
!==================================
  END SUBROUTINE new_genome
!==================================
!==================================
  SUBROUTINE save_rep
! Parameters from a replicate are saved by adding parameters to file.
! Updated HRH 08/03/13 to accomodate nucleus breeding and inbreeding
!==================================
  IMPLICIT NONE
  INTEGER :: i,j,k,m
  CHARACTER, DIMENSION(6) :: orep,wrep

  !Prepare heading formats
  orep=(/ '(','A',',','I','1',')' /)
  wrep=orep
  IF(jrep>9) wrep(5)='2'
  IF(jrep>99) wrep(5)='3'
  IF(jrep>999) wrep(5)='4'

  !Prepare breeding population print matrix
  j=1

  IF(num_pops<10)THEN   !If num_pops<10 prepare pop-by-pop output

    DO i=1,num_pops    !For each population

                 !Register genetic means
      FORALL(k=1:tmax+1) bparmat(k,j)=MGenot_X(i,k)
      j=j+1
      IF(n_traits>1)THEN
        FORALL(k=1:tmax+1) bparmat(k,j)=MGenot_Y(i,k)
        j=j+1
        FORALL(k=1:tmax+1) bparmat(k,j)=MGenot_xx(i,k)
        j=j+1
        FORALL(k=1:tmax+1) bparmat(k,j)=MGenot_yy(i,k)
        j=j+1
        FORALL(k=1:tmax+1) bparmat(k,j)=MGenot_xy(i,k)
        j=j+1
        FORALL(k=1:tmax+1) bparmat(k,j)=MGenot_yx(i,k)
        j=j+1
      END IF

                !Register additive and dominantic means
      FORALL(k=1:tmax+1) bparmat(k,j)=MAddit_X(i,k)
      j=j+1
      IF(n_traits>1)THEN
        FORALL(k=1:tmax+1) bparmat(k,j)=MAddit_Y(i,k)
        j=j+1
      END IF
      FORALL(k=1:tmax+1) bparmat(k,j)=MDomin_X(i,k)
      j=j+1
      IF(n_traits>1)THEN
        FORALL(k=1:tmax+1) bparmat(k,j)=MDomin_Y(i,k)
        j=j+1
      END IF

                !Register genotypic variances
      FORALL(k=1:tmax+1) bparmat(k,j)=VGenot_X(i,k)
      j=j+1
      IF(n_traits>1)THEN
        FORALL(k=1:tmax+1) bparmat(k,j)=VGenot_Y(i,k)
        j=j+1
        FORALL(k=1:tmax+1) bparmat(k,j)=CovGenot_XY(i,k)
        j=j+1
      END IF
                !Register additive genetic variances (incl LD)
      FORALL(k=1:tmax+1) bparmat(k,j)=VAdd_X(i,k)
      j=j+1
      IF(n_traits>1)THEN
        FORALL(k=1:tmax+1) bparmat(k,j)=VAdd_Y(i,k)
        j=j+1
        FORALL(k=1:tmax+1) bparmat(k,j)=CovAdd_XY(i,k)
        j=j+1
      END IF
                 !Register additive genic variances (no LD)
      FORALL(k=1:tmax+1) bparmat(k,j)=VaGenic_X(i,k)
      j=j+1
      IF(n_traits>1)THEN
        FORALL(k=1:tmax+1) bparmat(k,j)=VaGenic_Y(i,k)
        j=j+1
      END IF
                 !Register dominant genic variances (no LD)
      FORALL(k=1:tmax+1) bparmat(k,j)=VdGenic_X(i,k)
      j=j+1
      IF(n_traits>1)THEN
        FORALL(k=1:tmax+1) bparmat(k,j)=VdGenic_Y(i,k)
        j=j+1
      END IF
       !Register intra and inter-trait covariances due to LD or to pleiotropy
      FORALL(k=1:tmax+1) bparmat(k,j)=CovDesq_X11(i,k)
      j=j+1
      IF(n_traits>1)THEN
        FORALL(k=1:tmax+1) bparmat(k,j)=CovDesq_X12(i,k)
        j=j+1
        FORALL(k=1:tmax+1) bparmat(k,j)=CovDesq_X22(i,k)
        j=j+1
        FORALL(k=1:tmax+1) bparmat(k,j)=CovDesq_Y33(i,k)
        j=j+1
        FORALL(k=1:tmax+1) bparmat(k,j)=CovDesq_Y23(i,k)
        j=j+1
        FORALL(k=1:tmax+1) bparmat(k,j)=CovDesq_Y22(i,k)
        j=j+1
        FORALL(k=1:tmax+1) bparmat(k,j)=CovDesq_XY13(i,k)
        j=j+1
        FORALL(k=1:tmax+1) bparmat(k,j)=CovDesq_XY22(i,k)
        j=j+1
        FORALL(k=1:tmax+1) bparmat(k,j)=CovDesq_XY12(i,k)
        j=j+1
        FORALL(k=1:tmax+1) bparmat(k,j)=CovDesq_XY23(i,k)
        j=j+1
        FORALL(k=1:tmax+1) bparmat(k,j)=CovPlei_XY22(i,k)
        j=j+1
      END IF
                    !Register phenotypic variances
      FORALL(k=1:tmax+1) bparmat(k,j)=VPhenot_X(i,k)
      j=j+1
      IF(n_traits>1)THEN
        FORALL(k=1:tmax+1) bparmat(k,j)=VPhenot_Y(i,k)
        j=j+1
        FORALL(k=1:tmax+1) bparmat(k,j)=CovPhenot_XY(i,k)
        j=j+1
      END IF
       !Register inbreeding and coancestry (by pedigree and by markers)
      FORALL(k=1:tmax+1) bparmat(k,j)=Fiped_tot(i,k)
      j=j+1
      FORALL(k=1:tmax+1) bparmat(k,j)=Fimol_tot(i,k)
      j=j+1
      FORALL(k=1:tmax+1) bparmat(k,j)=Coaped(i,k)
      j=j+1
      FORALL(k=1:tmax+1) bparmat(k,j)=Coamol(i,k)
      j=j+1

               !Register global allele losses and fixation
      FORALL(k=1:tmax+1) bparmat(k,j)=REAL(lost_per_pop(1,i,k),dp)
      j=j+1
      IF(n_traits>1)THEN
        FORALL(k=1:tmax+1) bparmat(k,j)=REAL(lost_per_pop(2,i,k),dp)
        j=j+1
        FORALL(k=1:tmax+1) bparmat(k,j)=REAL(lost_per_pop(3,i,k),dp)
        j=j+1
      END IF

      FORALL(k=1:tmax+1) bparmat(k,j)=REAL(fix_per_pop(1,i,k),dp)
      j=j+1
      IF(n_traits>1)THEN
        FORALL(k=1:tmax+1) bparmat(k,j)=REAL(fix_per_pop(2,i,k),dp)
        j=j+1
        FORALL(k=1:tmax+1) bparmat(k,j)=REAL(fix_per_pop(3,i,k),dp)
        j=j+1
      END IF

    END DO !over num_pops

  ELSE !if num_pops>9 prepare across-pop-parameter output instead

    !First all across-pop-averages
                 !Register genetic means
    FORALL(k=1:tmax+1) bparmat(k,j)=Mpop_MGenotX(k)
    j=j+1
    IF(n_traits>1)THEN
      FORALL(k=1:tmax+1) bparmat(k,j)=Mpop_MGenotY(k)
      j=j+1
      FORALL(k=1:tmax+1) bparmat(k,j)=Mpop_MGenotxx(k)
      j=j+1
      FORALL(k=1:tmax+1) bparmat(k,j)=Mpop_MGenotyy(k)
      j=j+1
      FORALL(k=1:tmax+1) bparmat(k,j)=Mpop_MGenotxy(k)
      j=j+1
      FORALL(k=1:tmax+1) bparmat(k,j)=Mpop_MGenotyx(k)
      j=j+1
    END IF
               !Register additive and dominantic means
    FORALL(k=1:tmax+1) bparmat(k,j)=Mpop_MAdditX(k)
    j=j+1
    IF(n_traits>1)THEN
      FORALL(k=1:tmax+1) bparmat(k,j)=Mpop_MAdditY(k)
      j=j+1
    END IF
    FORALL(k=1:tmax+1) bparmat(k,j)=Mpop_MDominX(k)
    j=j+1
    IF(n_traits>1)THEN
      FORALL(k=1:tmax+1) bparmat(k,j)=Mpop_MDominY(k)
      j=j+1
    END IF
               !Register genotypic variances
    FORALL(k=1:tmax+1) bparmat(k,j)=Mpop_VGenotX(k)
    j=j+1
    IF(n_traits>1)THEN
      FORALL(k=1:tmax+1) bparmat(k,j)=Mpop_VGenotY(k)
      j=j+1
      FORALL(k=1:tmax+1) bparmat(k,j)=Mpop_CovGenotXY(k)
      j=j+1
    END IF
              !Register additive genetic variances (incl LD)
    FORALL(k=1:tmax+1) bparmat(k,j)=Mpop_VAddX(k)
    j=j+1
    IF(n_traits>1)THEN
      FORALL(k=1:tmax+1) bparmat(k,j)=Mpop_VAddY(k)
      j=j+1
      FORALL(k=1:tmax+1) bparmat(k,j)=Mpop_CovAddXY(k)
      j=j+1
    END IF
               !Register additive genic variances (no LD)
    FORALL(k=1:tmax+1) bparmat(k,j)=Mpop_VaGenicX(k)
    j=j+1
    IF(n_traits>1)THEN
      FORALL(k=1:tmax+1) bparmat(k,j)=Mpop_VaGenicY(k)
      j=j+1
    END IF
               !Register dominant genic variances (no LD)
    FORALL(k=1:tmax+1) bparmat(k,j)=Mpop_VdGenicX(k)
    j=j+1
    IF(n_traits>1)THEN
      FORALL(k=1:tmax+1) bparmat(k,j)=Mpop_VdGenicY(k)
      j=j+1
    END IF
     !Register intra and inter-trait covariances due to LD or to pleiotropy
    FORALL(k=1:tmax+1) bparmat(k,j)=Mpop_CovDesqX11(k)
    j=j+1
    IF(n_traits>1)THEN
      FORALL(k=1:tmax+1) bparmat(k,j)=Mpop_CovDesqX12(k)
      j=j+1
      FORALL(k=1:tmax+1) bparmat(k,j)=Mpop_CovDesqX22(k)
      j=j+1
      FORALL(k=1:tmax+1) bparmat(k,j)=Mpop_CovDesqY33(k)
      j=j+1
      FORALL(k=1:tmax+1) bparmat(k,j)=Mpop_CovDesqY23(k)
      j=j+1
      FORALL(k=1:tmax+1) bparmat(k,j)=Mpop_CovDesqY22(k)
      j=j+1
      FORALL(k=1:tmax+1) bparmat(k,j)=Mpop_CovDesqXY13(k)
      j=j+1
      FORALL(k=1:tmax+1) bparmat(k,j)=Mpop_CovDesqXY22(k)
      j=j+1
      FORALL(k=1:tmax+1) bparmat(k,j)=Mpop_CovDesqXY12(k)
      j=j+1
      FORALL(k=1:tmax+1) bparmat(k,j)=Mpop_CovDesqXY23(k)
      j=j+1
      FORALL(k=1:tmax+1) bparmat(k,j)=Mpop_CovPleiXY22(k)
      j=j+1
    END IF
                  !Register phenotypic variances
    FORALL(k=1:tmax+1) bparmat(k,j)=Mpop_VPhenotX(k)
    j=j+1
    IF(n_traits>1)THEN
      FORALL(k=1:tmax+1) bparmat(k,j)=Mpop_VPhenotY(k)
      j=j+1
      FORALL(k=1:tmax+1) bparmat(k,j)=Mpop_CovPhenotXY(k)
      j=j+1
    END IF
     !Register inbreeding and coancestry (by pedigree and by markers)
    FORALL(k=1:tmax+1) bparmat(k,j)=Mpop_Fipedtot(k)
    j=j+1
    FORALL(k=1:tmax+1) bparmat(k,j)=Mpop_Fimoltot(k)
    j=j+1
    FORALL(k=1:tmax+1) bparmat(k,j)=Mpop_Coaped(k)
    j=j+1
    FORALL(k=1:tmax+1) bparmat(k,j)=Mpop_Coamol(k)
    j=j+1
              !Register global allele losses and fixation
    FORALL(k=1:tmax+1) bparmat(k,j)=REAL(Mpop_lost_per_pop(1,k),dp)
    j=j+1
    IF(n_traits>1)THEN
      FORALL(k=1:tmax+1) bparmat(k,j)=REAL(Mpop_lost_per_pop(2,k),dp)
      j=j+1
      FORALL(k=1:tmax+1) bparmat(k,j)=REAL(Mpop_lost_per_pop(3,k),dp)
      j=j+1
    END IF

    FORALL(k=1:tmax+1) bparmat(k,j)=REAL(Mpop_fix_per_pop(1,k),dp)
    j=j+1
    IF(n_traits>1)THEN
      FORALL(k=1:tmax+1) bparmat(k,j)=REAL(Mpop_fix_per_pop(2,k),dp)
      j=j+1
      FORALL(k=1:tmax+1) bparmat(k,j)=REAL(Mpop_fix_per_pop(3,k),dp)
      j=j+1
    END IF

    !Then all across-pop-variances
                 !Register genetic means
    FORALL(k=1:tmax+1) bparmat(k,j)=Vpop_MGenotX(k)
    j=j+1
    IF(n_traits>1)THEN
      FORALL(k=1:tmax+1) bparmat(k,j)=Vpop_MGenotY(k)
      j=j+1
      FORALL(k=1:tmax+1) bparmat(k,j)=Vpop_MGenotxx(k)
      j=j+1
      FORALL(k=1:tmax+1) bparmat(k,j)=Vpop_MGenotyy(k)
      j=j+1
      FORALL(k=1:tmax+1) bparmat(k,j)=Vpop_MGenotxy(k)
      j=j+1
      FORALL(k=1:tmax+1) bparmat(k,j)=Vpop_MGenotyx(k)
      j=j+1
    END IF
               !Register additive and dominantic means
    FORALL(k=1:tmax+1) bparmat(k,j)=Vpop_MAdditX(k)
    j=j+1
    IF(n_traits>1)THEN
      FORALL(k=1:tmax+1) bparmat(k,j)=Vpop_MAdditY(k)
      j=j+1
    END IF
    FORALL(k=1:tmax+1) bparmat(k,j)=Vpop_MDominX(k)
    j=j+1
    IF(n_traits>1)THEN
      FORALL(k=1:tmax+1) bparmat(k,j)=Vpop_MDominY(k)
      j=j+1
    END IF
               !Register genotypic variances
    FORALL(k=1:tmax+1) bparmat(k,j)=Vpop_VGenotX(k)
    j=j+1
    IF(n_traits>1)THEN
      FORALL(k=1:tmax+1) bparmat(k,j)=Vpop_VGenotY(k)
      j=j+1
      FORALL(k=1:tmax+1) bparmat(k,j)=Vpop_CovGenotXY(k)
      j=j+1
    END IF
              !Register additive genetic variances (incl LD)
    FORALL(k=1:tmax+1) bparmat(k,j)=Vpop_VAddX(k)
    j=j+1
    IF(n_traits>1)THEN
      FORALL(k=1:tmax+1) bparmat(k,j)=Vpop_VAddY(k)
      j=j+1
      FORALL(k=1:tmax+1) bparmat(k,j)=Vpop_CovAddXY(k)
      j=j+1
    END IF
               !Register additive genic variances (no LD)
    FORALL(k=1:tmax+1) bparmat(k,j)=Vpop_VaGenicX(k)
    j=j+1
    IF(n_traits>1)THEN
      FORALL(k=1:tmax+1) bparmat(k,j)=Vpop_VaGenicY(k)
      j=j+1
    END IF
               !Register dominant genic variances (no LD)
    FORALL(k=1:tmax+1) bparmat(k,j)=Vpop_VdGenicX(k)
    j=j+1
    IF(n_traits>1)THEN
      FORALL(k=1:tmax+1) bparmat(k,j)=Vpop_VdGenicY(k)
      j=j+1
    END IF
     !Register intra and inter-trait covariances due to LD or to pleiotropy
    FORALL(k=1:tmax+1) bparmat(k,j)=Vpop_CovDesqX11(k)
    j=j+1
    IF(n_traits>1)THEN
      FORALL(k=1:tmax+1) bparmat(k,j)=Vpop_CovDesqX12(k)
      j=j+1
      FORALL(k=1:tmax+1) bparmat(k,j)=Vpop_CovDesqX22(k)
      j=j+1
      FORALL(k=1:tmax+1) bparmat(k,j)=Vpop_CovDesqY33(k)
      j=j+1
      FORALL(k=1:tmax+1) bparmat(k,j)=Vpop_CovDesqY23(k)
      j=j+1
      FORALL(k=1:tmax+1) bparmat(k,j)=Vpop_CovDesqY22(k)
      j=j+1
      FORALL(k=1:tmax+1) bparmat(k,j)=Vpop_CovDesqXY13(k)
      j=j+1
      FORALL(k=1:tmax+1) bparmat(k,j)=Vpop_CovDesqXY22(k)
      j=j+1
      FORALL(k=1:tmax+1) bparmat(k,j)=Vpop_CovDesqXY12(k)
      j=j+1
      FORALL(k=1:tmax+1) bparmat(k,j)=Vpop_CovDesqXY23(k)
      j=j+1
      FORALL(k=1:tmax+1) bparmat(k,j)=Vpop_CovPleiXY22(k)
      j=j+1
    END IF
                  !Register phenotypic variances
    FORALL(k=1:tmax+1) bparmat(k,j)=Vpop_VPhenotX(k)
    j=j+1
    IF(n_traits>1)THEN
      FORALL(k=1:tmax+1) bparmat(k,j)=Vpop_VPhenotY(k)
      j=j+1
      FORALL(k=1:tmax+1) bparmat(k,j)=Vpop_CovPhenotXY(k)
      j=j+1
    END IF
     !Register inbreeding and coancestry (by pedigree and by markers)
    FORALL(k=1:tmax+1) bparmat(k,j)=Vpop_Fipedtot(k)
    j=j+1
    FORALL(k=1:tmax+1) bparmat(k,j)=Vpop_Fimoltot(k)
    j=j+1
    FORALL(k=1:tmax+1) bparmat(k,j)=Vpop_Coaped(k)
    j=j+1
    FORALL(k=1:tmax+1) bparmat(k,j)=Vpop_Coamol(k)
    j=j+1
              !Register global allele losses and fixation
    FORALL(k=1:tmax+1) bparmat(k,j)=REAL(Vpop_lost_per_pop(1,k),dp)
    j=j+1
    IF(n_traits>1)THEN
      FORALL(k=1:tmax+1) bparmat(k,j)=REAL(Vpop_lost_per_pop(2,k),dp)
      j=j+1
      FORALL(k=1:tmax+1) bparmat(k,j)=REAL(Vpop_lost_per_pop(3,k),dp)
      j=j+1
    END IF

    FORALL(k=1:tmax+1) bparmat(k,j)=REAL(Vpop_fix_per_pop(1,k),dp)
    j=j+1
    IF(n_traits>1)THEN
      FORALL(k=1:tmax+1) bparmat(k,j)=REAL(Vpop_fix_per_pop(2,k),dp)
      j=j+1
      FORALL(k=1:tmax+1) bparmat(k,j)=REAL(Vpop_fix_per_pop(3,k),dp)
      j=j+1
    END IF

  END IF

  IF((num_pops>1).OR.(base_founder>0))THEN  !If num_pops>1 prepare metaparameter output

               !Register genotypic variances
    FORALL(k=1:tmax+1) bparmat(k,j)=VGenotMeta_X(k)
    j=j+1
    IF(n_traits>1)THEN
      FORALL(k=1:tmax+1) bparmat(k,j)=VGenotMeta_Y(k)
      j=j+1
      FORALL(k=1:tmax+1) bparmat(k,j)=CovGenotMeta_XY(k)
      j=j+1
    END IF

                   !Register additive variances
    FORALL(k=1:tmax+1) bparmat(k,j)=VaddMeta_X(k)
    j=j+1
    IF(n_traits>1)THEN
      FORALL(k=1:tmax+1) bparmat(k,j)=VaddMeta_Y(k)
      j=j+1
      FORALL(k=1:tmax+1) bparmat(k,j)=CovAddMeta_XY(k)
      j=j+1
    END IF

                       !Register additive  and dominantic genic variances
    FORALL(k=1:tmax+1) bparmat(k,j)=VaGenicMeta_X(k)
    j=j+1
    IF(n_traits>1)THEN
      FORALL(k=1:tmax+1) bparmat(k,j)=VaGenicMeta_Y(k)
      j=j+1
    END IF
    FORALL(k=1:tmax+1) bparmat(k,j)=VdGenicMeta_X(k)
    j=j+1
    IF(n_traits>1)THEN
      FORALL(k=1:tmax+1) bparmat(k,j)=VdGenicMeta_Y(k)
      j=j+1
    END IF

                   !Register phenotypic variances
    FORALL(k=1:tmax+1) bparmat(k,j)=VPhenotMeta_X(k)
    j=j+1
    IF(n_traits>1)THEN
      FORALL(k=1:tmax+1) bparmat(k,j)=VPhenotMeta_Y(k)
      j=j+1
      FORALL(k=1:tmax+1) bparmat(k,j)=CovPhenotMeta_XY(k)
      j=j+1
    END IF

     !Register global allele losses and fixation
    FORALL(k=1:tmax+1) bparmat(k,j)=REAL(lost_per_gen(1,k),dp)
    j=j+1
    IF(n_traits>1)THEN
      FORALL(k=1:tmax+1) bparmat(k,j)=REAL(lost_per_gen(2,k),dp)
      j=j+1
      FORALL(k=1:tmax+1) bparmat(k,j)=REAL(lost_per_gen(3,k),dp)
      j=j+1
    END IF

    FORALL(k=1:tmax+1) bparmat(k,j)=REAL(fix_per_gen(1,k),dp)
    j=j+1
    IF(n_traits>1)THEN
      FORALL(k=1:tmax+1) bparmat(k,j)=REAL(fix_per_gen(2,k),dp)
      j=j+1
      FORALL(k=1:tmax+1) bparmat(k,j)=REAL(fix_per_gen(3,k),dp)
      j=j+1
    END IF

  END IF  !several populations or nucleus breeding

  !Write replicate parameters for the breeding population to file
  WRITE(21,wrep) 'Replicate_',jrep
  DO i=1,tmax+1
    DO j=1,bparwidth-1
      WRITE(21,'(ES15.6)',advance='no') bparmat(i,j)
    END DO
    WRITE(21,'(ES15.6)') bparmat(i,bparwidth)
  END DO

  !Prepare heterozygosity print matrix
  k=1

  IF(num_pops<10)THEN  !If num_pops<10 prepare pop-by-pop output

    DO i=1,num_pops   !Allele frequencies for each breeding population
      DO j=1,tmax+1
        FORALL(m=1:nloci_sel) hetmat(m,k)=allele_freqpop(i,j,m)
        k=k+1
      END DO
    END DO
              !Locuswise heterozygosity in each breeding segregation population
    DO i=1,num_pops
      DO j=1,tmax+1
        FORALL(m=1:nloci_sel) hetmat(m,k)=Het_pop(i,j,m)
        k=k+1
      END DO
    END DO
              !Inbreeding by locus in each breeding segregation population
    DO i=1,num_pops
      DO j=1,tmax
        FORALL(m=1:nloci_sel) hetmat(m,k)=Fbylocus(i,j,m)
        k=k+1
      END DO
    END DO

  ELSE  !If num_pops>9 prepare across-pop output parameters.

    !First means
    DO j=1,tmax+1
      FORALL(m=1:nloci_sel) hetmat(m,k)=Mpop_allele_freqpop(j,m)
      k=k+1
    END DO

    DO j=1,tmax+1
      FORALL(m=1:nloci_sel) hetmat(m,k)=Mpop_Het_pop(j,m)
      k=k+1
    END DO

    DO j=1,tmax
      FORALL(m=1:nloci_sel) hetmat(m,k)=Mpop_Fbylocus(j,m)
      k=k+1
    END DO

    !Then variances
    DO j=1,tmax+1
      FORALL(m=1:nloci_sel) hetmat(m,k)=Vpop_allele_freqpop(j,m)
      k=k+1
    END DO

    DO j=1,tmax+1
      FORALL(m=1:nloci_sel) hetmat(m,k)=Vpop_Het_pop(j,m)
      k=k+1
    END DO

    DO j=1,tmax
      FORALL(m=1:nloci_sel) hetmat(m,k)=Vpop_Fbylocus(j,m)
      k=k+1
    END DO

  END IF  !Num_pops<10

   !Allele frequencies and heterozygosity in the production population if applicable
  IF(mnum_prod+fnum_prod>0)THEN
    DO j=1,tmax
      FORALL(m=1:nloci_sel) hetmat(m,k)=allele_freqprod(j,m)
      k=k+1
    END DO
    DO j=1,tmax
      FORALL(m=1:nloci_sel) hetmat(m,k)=Het_prod(j,m)
      k=k+1
    END DO

  END IF

     !Allele frequencies and heterozygosity in the base population if applicable

  IF(base_founder>0)THEN
    DO j=1,tmax
      FORALL(m=1:nloci_sel) hetmat(m,k)=allele_freqbase(j,m)
      k=k+1
    END DO

    DO j=1,tmax
       FORALL(m=1:nloci_sel) hetmat(m,k)=Het_base(j,m)
       k=k+1
    END DO
  END IF

  !Write replicate heterozygosity and allele frequencies to file
  WRITE(31,wrep) 'Replicate_',jrep
  DO i=1,nloci_sel
    DO j=1,hetwidth-1
      WRITE(31,'(F12.6)',advance='no') hetmat(i,j)
    END DO
    WRITE(31,'(F12.6)') hetmat(i,hetwidth)
  END DO

  !If there is a production population, save production parameters
  IF(mnum_prod+fnum_prod>0)THEN

    !Prepare production population print matrix
    j=1                !Register genetic means
    FORALL(k=1:tmax) pparmat(k,j)=MGenotProd_X(k)
    j=j+1
    IF(n_traits>1)THEN
      FORALL(k=1:tmax) pparmat(k,j)=MGenotProd_Y(k)
      j=j+1
      FORALL(k=1:tmax) pparmat(k,j)=MGenotProd_xx(k)
      j=j+1
      FORALL(k=1:tmax) pparmat(k,j)=MGenotProd_yy(k)
      j=j+1
      FORALL(k=1:tmax) pparmat(k,j)=MGenotProd_xy(k)
      j=j+1
      FORALL(k=1:tmax) pparmat(k,j)=MGenotProd_yx(k)
      j=j+1
    END IF

    FORALL(k=1:tmax) pparmat(k,j)=MAdditProd_X(k)
    j=j+1
    IF(n_traits>1)THEN
      FORALL(k=1:tmax) pparmat(k,j)=MAdditProd_Y(k)
      j=j+1
    END IF
    FORALL(k=1:tmax) pparmat(k,j)=MDominProd_X(k)
    j=j+1
    IF(n_traits>1)THEN
      FORALL(k=1:tmax) pparmat(k,j)=MDominProd_Y(k)
      j=j+1
    END IF

                     !Register genotypic variances (incl LD)
    FORALL(k=1:tmax) pparmat(k,j)=VGenotProd_X(k)
    j=j+1
    IF(n_traits>1)THEN
      FORALL(k=1:tmax) pparmat(k,j)=VGenotProd_Y(k)
      j=j+1
    END IF
                     !Register additive genetic variances (incl LD)
    FORALL(k=1:tmax) pparmat(k,j)=VAddProd_X(k)
    j=j+1
    IF(n_traits>1)THEN
      FORALL(k=1:tmax) pparmat(k,j)=VAddProd_Y(k)
      j=j+1
      FORALL(k=1:tmax) pparmat(k,j)=CovAddProd_XY(k)
      j=j+1
    END IF
                      !Register additive and dominantic genic variances (no LD)
    FORALL(k=1:tmax) pparmat(k,j)=VaGenicProd_X(k)
    j=j+1
    IF(n_traits>1)THEN
      FORALL(k=1:tmax) pparmat(k,j)=VaGenicProd_Y(k)
      j=j+1
    END IF
    FORALL(k=1:tmax) pparmat(k,j)=VdGenicProd_X(k)
    j=j+1
    IF(n_traits>1)THEN
      FORALL(k=1:tmax) pparmat(k,j)=VdGenicProd_Y(k)
      j=j+1
    END IF

             !Register inbreeding and coancestry (by pedigree and by markers)
    FORALL(k=1:tmax) pparmat(k,j)=Fiped_tot_prod(k)
    j=j+1
    FORALL(k=1:tmax) pparmat(k,j)=Fimol_tot_prod(k)
    j=j+1
    FORALL(k=1:tmax) pparmat(k,j)=Coaped_prod(k)
    j=j+1
    FORALL(k=1:tmax) pparmat(k,j)=Coamol_prod(k)
    j=j+1
                  !Register production allele losses and fixation
    FORALL(k=1:tmax) pparmat(k,j)=REAL(lost_per_prod(1,k),dp)
    j=j+1
    IF(n_traits>1)THEN
      FORALL(k=1:tmax) pparmat(k,j)=REAL(lost_per_prod(2,k),dp)
      j=j+1
      FORALL(k=1:tmax) pparmat(k,j)=REAL(lost_per_prod(3,k),dp)
      j=j+1
    END IF

    FORALL(k=1:tmax) pparmat(k,j)=REAL(fix_per_prod(1,k),dp)
    j=j+1
    IF(n_traits>1)THEN
      FORALL(k=1:tmax) pparmat(k,j)=REAL(fix_per_prod(2,k),dp)
      j=j+1
      FORALL(k=1:tmax) pparmat(k,j)=REAL(fix_per_prod(3,k),dp)
      j=j+1
    END IF

    !Write replicate parameters for the production population to file
    WRITE(41,wrep) 'Replicate_',jrep
    DO i=1,tmax
      DO j=1,pparwidth-1
        WRITE(41,'(ES15.6)',advance='no') pparmat(i,j)
      END DO
      WRITE(41,'(ES15.6)') pparmat(i,pparwidth)
    END DO

  END IF  !if production population

  !If nucleus breeding, save basepop parameters
  IF(base_founder>0)THEN

    !Prepare basepopulation print matrix
    j=1                !Register genetic means
    FORALL(k=1:tmax) baseparmat(k,j)=MGenotBase_X(k)
    j=j+1
    IF(n_traits>1)THEN
      FORALL(k=1:tmax) baseparmat(k,j)=MGenotBase_Y(k)
      j=j+1
      FORALL(k=1:tmax) baseparmat(k,j)=MGenotBase_xx(k)
      j=j+1
      FORALL(k=1:tmax) baseparmat(k,j)=MGenotBase_yy(k)
      j=j+1
      FORALL(k=1:tmax) baseparmat(k,j)=MGenotBase_xy(k)
      j=j+1
      FORALL(k=1:tmax) baseparmat(k,j)=MGenotBase_yx(k)
      j=j+1
    END IF
              !Additive and dominantic means
    FORALL(k=1:tmax) baseparmat(k,j)=MAdditBase_X(k)
    j=j+1
    IF(n_traits>1)THEN
      FORALL(k=1:tmax) baseparmat(k,j)=MAdditBase_Y(k)
      j=j+1
    END IF
    FORALL(k=1:tmax) baseparmat(k,j)=MDominBase_X(k)
    j=j+1
    IF(n_traits>1)THEN
      FORALL(k=1:tmax) baseparmat(k,j)=MDominBase_Y(k)
      j=j+1
    END IF
                     !Register genotypic variances (incl LD)
    FORALL(k=1:tmax) baseparmat(k,j)=VGenotBase_X(k)
    j=j+1
    IF(n_traits>1)THEN
      FORALL(k=1:tmax) baseparmat(k,j)=VGenotBase_Y(k)
      j=j+1
    END IF
                     !Register additive genetic variances (incl LD)
    FORALL(k=1:tmax) baseparmat(k,j)=VAddBase_X(k)
    j=j+1
    IF(n_traits>1)THEN
      FORALL(k=1:tmax) baseparmat(k,j)=VAddBase_Y(k)
      j=j+1
      FORALL(k=1:tmax) baseparmat(k,j)=CovAddBase_XY(k)
      j=j+1
    END IF
                      !Register additive amd dominantic genic variances (no LD)
    FORALL(k=1:tmax) baseparmat(k,j)=VaGenicBase_X(k)
    j=j+1
    IF(n_traits>1)THEN
      FORALL(k=1:tmax) baseparmat(k,j)=VaGenicBase_Y(k)
      j=j+1
    END IF
    FORALL(k=1:tmax) baseparmat(k,j)=VdGenicBase_X(k)
    j=j+1
    IF(n_traits>1)THEN
      FORALL(k=1:tmax) baseparmat(k,j)=VdGenicBase_Y(k)
      j=j+1
    END IF
                        !Register phenotypic variances
    FORALL(k=1:tmax) baseparmat(k,j)=VPhenotBase_X(k)
    j=j+1
    IF(n_traits>1)THEN
      FORALL(k=1:tmax) baseparmat(k,j)=VPhenotBase_Y(k)
      j=j+1
      FORALL(k=1:tmax) baseparmat(k,j)=CovPhenotBase_XY(k)
      j=j+1
    END IF

             !Register inbreeding and coancestry (by pedigree and by markers)
    FORALL(k=1:tmax) baseparmat(k,j)=Fiped_tot_base(k)
    j=j+1
    FORALL(k=1:tmax) baseparmat(k,j)=Fimol_tot_base(k)
    j=j+1
    FORALL(k=1:tmax) baseparmat(k,j)=Coaped_base(k)
    j=j+1
    FORALL(k=1:tmax) baseparmat(k,j)=Coamol_base(k)
    j=j+1
    FORALL(k=1:tmax) baseparmat(k,j)=Coaped_tot(k)
    j=j+1
    FORALL(k=1:tmax) baseparmat(k,j)=Coamol_tot(k)
    j=j+1

        !Register basepop allele losses and fixation
    FORALL(k=1:tmax) baseparmat(k,j)=REAL(lost_per_base(1,k),dp)
    j=j+1
    IF(n_traits>1)THEN
      FORALL(k=1:tmax) baseparmat(k,j)=REAL(lost_per_base(2,k),dp)
      j=j+1
      FORALL(k=1:tmax) baseparmat(k,j)=REAL(lost_per_base(3,k),dp)
      j=j+1
    END IF
[truncated: 89,214 more chars]
